# Supplementary material for: Pod indehiscence in common bean is associated with the fine regulation of PvMYB26
Source: J Exp Bot. 2020 Nov 28;72(5):1617–33. doi: 10.1093/jxb/eraa553 (PMC7921299; doi:10.1093/jxb/eraa553)
Supplement: eraa553_suppl_Supplementary_Datasets [file eraa553_suppl_supplementary_datasets.xlsx]

## Sheet: Dataset S1
Supplementary Dataset S1
			Dataset S1. List of accessions that were grown for pod collection, RNA-seq and differential gene expression analyses.
Accession number	Population code	Group	Species	Synonyms	Common Names	Country	Department, state or province	County, distrito or municipio	Race	Biological status	Altitude (m s.l.m.)	Latitude	Longitude	RNA data at 5 DAP	RNA data at 10 DAP	Donor	Doi
PI290992	AD	AD	P. vulgaris		Suagrestoro	Peru	Lima			Landrace				yes	yes	USDA	10.18730/SAHTT
PI298109	AD	AD	P. vulgaris	G1642	Jalo 90	Brazil			NuevaGranada	Landrace				yes	yes	USDA
PI298109	AD	AD	P. vulgaris	G1642	Jalo 90	Brazil			NuevaGranada	Landrace				yes	no	USDA
Midas	AD	AD_Snap	P. vulgaris	G11241	Midas	Argentina				Landrace				yes	yes	Paul Gepts
Midas	AD	AD_Snap	P. vulgaris	G11241	Midas	Argentina				Landrace				yes	yes	Paul Gepts
PI151015	AD	AD_Snap	P. vulgaris		Azulillo	Chile	Metropolitana de Santiago			Landrace	660	-33.45	-70.667	yes	yes	USDA
PI415954	AD	AD	P. vulgaris	P8561	Proto Blanco Grande	Peru				Landrace				yes	yes	USDA	10.18730/SAHWW
JaloEEP558	AD	AD	P. vulgaris	G9603, PI608392, W618710	JaloEEP558	Brasile			Nueva Granada	Landrace				yes	yes	Paul Gepts
JaloEEP558	AD	AD	P. vulgaris	G9603, PI608392, W618710	JaloEEP558	Brasile			Nueva Granada	Landrace				yes	yes	Paul Gepts
G12856	AW	AW	P. vulgaris	PI260405, SMITH PV-1		Peru	Huanuco	San Rafael		Wild		-10.333	-76.183	yes	yes	CIAT	10.18730/SAHXX
G12856	AW	AW	P. vulgaris	PI260405, SMITH PV-1		Peru	Huanuco	San Rafael		Wild		-10.333	-76.183	yes	no	CIAT	10.18730/SAHXX
G19897	AW	AW	P. vulgaris	DGD-643, NEEMA T-911/T-917		Argentina	Tucuman	Chicligasta		Wild	1400	-27.317	-65.917	yes	yes	CIAT	10.18730/SAHYY
G19901	AW	AW	P. vulgaris	DGD-649	Sacha Poroto	Argentina	Tucuman	Tafi		Wild	1900	-26933	-65.7	yes	yes	CIAT	10.18730/SAHZZ
G19902	AW	AW	P. vulgaris	DGD-650		Argentina	Tucuman	Burruyacu, 6 Km N De El Sunchal, En El Aserradero		Wild	710	-26.55	-65.0167	yes	yes	CIAT	10.18730/SAJ0*
G23419A	AW	AW	P. vulgaris	DGD-2145		Peru	Junin	Tarma, 18 Km Ne De Palca		Wild	2110	-11.2333	-75.5333	yes	yes	CIAT	10.18730/SAJ1~
G7469	AW	AW	P. vulgaris	NI-029		Argentina				Wild				yes	yes	CIAT	10.18730/SAJ2$
G19888	AW	AW	P. vulgaris	DGD-623		Argentina	Jujuy	Capital		Wild	1850	-24.167	-65.6	yes	yes	CIAT	10.18730/SAJ3=
G19888	AW	AW	P. vulgaris	DGD-623		Argentina	Jujuy	Capital		Wild	1850	-24.167	-65.6	yes	yes	CIAT	10.18730/SAJ3=
G19891	AW	AW	P. vulgaris	DGD-628		Argentina	Salta	Chicoana		Wild	1340	-25.117	-65.617	yes	yes	CIAT	10.18730/SAJ4U
G19898	AW	AW	P. vulgaris	DGD-644		Argentina	Tucuman	Chicligasta		Wild	1650	-27.333	-65.95	yes	yes	CIAT	10.18730/SAJ50
G19898	AW	AW	P. vulgaris	DGD-644		Argentina	Tucuman	Chicligasta		Wild	1650	-27.333	-65.95	yes	yes	CIAT	10.18730/SAJ50
G21199	AW	AW	P. vulgaris	DGD-1713		Argentina	Jujuy	Tumbaya		Wild	1880	-23.917	-65.35	yes	yes	CIAT	10.18730/SAJ61
G23421	AW	AW	P. vulgaris	DGD-2152	Pichupa Numia	Peru	Junin	Huancayo		Wild	2650	-12.017	-74.883	yes	yes	CIAT	10.18730/SAJ72
G23444	AW	AW	P. vulgaris	DGD-2497		Bolivia	Chuquisaca	Tomina		Wild	2040	-19.3	-64.317	yes	yes	CIAT	10.18730/SAJ83
G23444	AW	AW	P. vulgaris	DGD-2497		Bolivia	Chuquisaca	Tomina		Wild	2040	-19.3	-64.317	yes	yes	CIAT	10.18730/SAJ83
G23445	AW	AW	P. vulgaris	DGD-2501	Poroto Zorro	Bolivia	Tarija	Mendez		Wild	2100	-21.533	-64.867	yes	yes	CIAT	10.18730/SAJ94
G23455	AW	AW	P. vulgaris	DGD-2581		Peru	Cuzco	Anta		Wild	2080	-13.5	-72.483	yes	yes	CIAT	10.18730/SAJA5
PI290996	MD	MD	P. vulgaris		Panamito	Peru	Lima			Cultivar				yes	no	USDA
PI300668	MD	MD	P. vulgaris	G1653	Negro Argel	Chile				Landrace				yes	yes	USDA
PI300668	MD	MD	P. vulgaris	G1653	Negro Argel	Chile				Landrace				yes	no	USDA
PI308891	MD	MD	P. vulgaris		Frijol amarillo	Costa Rica	Guanacaste	Guanacaste		Landrace	500	23.167	79.95	yes	no	USDA
PI309831	MD	MD	P. vulgaris	GENTRY 20636	Frijol Carne	Costa Rica	Cartago	Cartago		Landrace	1200	9.867	-83.783	yes	yes	USDA
PI311794	MD	MD	P. vulgaris	GENTRY 21462, G2173	Tineco Rojo	El Salvador	Santa Ana	Santa Ana		Landrace	660	13.983	-89.567	yes	yes	USDA
PI416407	MD	MD	P. vulgaris	PI268110, PI416407, G16701	Jamapa	Mexico	Veracruz		Mesoamerica	Cultivar				yes	yes	USDA
PI300661	MD	MD	P. vulgaris			Chile				Landrace				yes	yes	USDA
PI310660	MD	MD	P. vulgaris	GENTRY 20864, G1946		Guatemala	Chimaltenango	Parramos	Guatemala	Landrace	2000	14.667	-90.817	no	yes	USDA
PI310660	MD	MD	P. vulgaris	GENTRY 20864, G1946		Guatemala	Chimaltenango	Parramos	Guatemala	Landrace	2000	14.667	-90.817	yes	yes	USDA
BAT93	MD	MD	P. vulgaris	G51294, PI633451, W624319	Bat93	Colombia			Mesoamerica	Cultivar				yes	yes	Paul Gepts
BAT93	MD	MD	P. vulgaris	G51294, PI633451, W624319	Bat93	Colombia			Mesoamerica	Cultivar				yes	yes	Paul Gepts
G24378	MW	MW	P. vulgaris	JSG & LOS-199		Mexico	Oaxaca	Sola De Vega		Wild	1250	16040	-97.083	yes	yes	CIAT	10.18730/SAJC7
G24378	MW	MW	P. vulgaris	JSG & LOS-199		Mexico	Oaxaca	Sola De Vega		Wild	1250	16040	-97.083	yes	yes	CIAT	10.18730/SAJC7
G24571	MW	MW	P. vulgaris	JSMM-4002		Mexico	Oaxaca	Tilapa		Wild	1300	17.167	-97.983	yes	yes	CIAT	10.18730/SAJD8
G24572A	MW	MW	P. vulgaris	JSMM-4006		Mexico	Oaxaca	San Jose		Wild	1780	15.983	-96.517	yes	yes	CIAT	10.18730/SAJE9
G24572A	MW	MW	P. vulgaris	JSMM-4006		Mexico	Oaxaca	San Jose		Wild	1780	15.983	-96.517	yes	yes	CIAT	10.18730/SAJE9
G12879	MW	MW	P. vulgaris	GENTRY 22541, PI325685		Mexico	Guerrero			Wild	1585	18.35	-99.9833	yes	yes	CIAT	10.18730/SAJFA
G11056	MW	MW	P. vulgaris	DGD-490		Mexico	Jalisco	Mascota		Wild	1380	20.567	-104.767	yes	yes	CIAT	10.18730/SAJGB
G11056	MW	MW	P. vulgaris	DGD-490		Mexico	Jalisco	Mascota		Wild	1380	20.567	-104.767	yes	yes	CIAT	10.18730/SAJGB
G23429	MW	MW	P. vulgaris	DGD-2325		Mexico	Puebla	Sta Isabel Cholula		Wild	1430	18.967	-98.383	yes	yes	CIAT	10.18730/SAJHC
G23462	MW	MW	P. vulgaris	LEROI COL-15, NI-1256, X-636		Colombia	Cundinamarca	Macheta		Wild	1900	5.083	-73.617	yes	yes	CIAT	10.18730/SAJJD
PI325677	MW	MW	P. vulgaris	GENTRY 22404, G12872		Mexico	Morelos	Tepoztlan		Wild	1828	18.967	-99.1	yes	yes	USDA	10.18730/SAJKE
G12873	MW	MW	P. vulgaris	PI325678, GENTRY22492		Mexico	Morelos	Huitzilac		Wild	1981	19	-99.25	yes	yes	CIAT	10.18730/SAJMF
G12873	MW	MW	P. vulgaris	PI325678, GENTRY22492		Mexico	Morelos	Huitzilac		Wild	1981	19	-99.25	yes	yes	CIAT	10.18730/SAJMF
PI417770	MW	MW	P. vulgaris			Mexico	Nayarit			Wild	2000	20.667	-102.383	yes	yes	USDA	10.18730/SAJNG
PI201013	MW	MW	P. vulgaris	G12852		El Salvador	Ahuachapan	Ahuachapan		Wild	800	13.917	-89.85	yes	yes	USDA	10.18730/SAJPH
G23418	MW	MW	P. vulgaris	DGD-2111		Costa Rica	San Jose	Aserri		Wild	1560	9.867	-84.117	yes	yes	CIAT	10.18730/SAJQJ
NI1433	MW	MW	P. vulgaris			Mexico	Chiapas	Villahermosa - Tuxtla Gut. rd., 35 km NE of Tuxtla Gut.		Wild	1020	16.7833	-93.1167	yes	yes	Belgio	10.18730/SAJRK
86	MW	MW	P. vulgaris			Mexico	Colima			Wild	1103	20.5006	-104.876	yes	yes	Roberto Papa	10.18730/SAJSM

## Sheet: Dataset S2
Supplementary Dataset S2
				Dataset S2. Significant SNPs identified across different GWAS mapping experiment at the major locus qPD5.1-Pv for loss of pod shattering. Name, location, and level of significance are reported for each SNP. The position of each SNP (i.e., genic or intergenic) and information on the physically closest genes are reported. NA, Gene description not available
SNP information				Sh y/n (Dehiscent vs indehiscent)				Sh y/n (Dehiscent vs indehiscent; only accurate phenotypic scores)				Sh y/n (All classes; dehiscent, intermediate, indehiscent)				Field (Dehiscent vs Indehiscent)				Post-harvest (Putative dehiscent vs putative indehiscent)				Post-harvest (Quantitative; all classes)				Field (% Twisting pods/plant)				SNP location
SNP name	Chr.	POS (Bp)	POS (Mb rounded to Kb)	p-value	Top 3 SNPs	Significant SNP	Neg log10 (pvalue)	p-value	Top 3 SNPs	Significant SNP	Neg log10 (pvalue)	p-value	Top 3 SNPs	Significant SNP	Neg log10 (pvalue)	p-value	Top 3 SNPs	Significant SNP	Neg log10 (pvalue)	p-value	Top 3 SNPs	Significant SNP	Neg log10 (pvalue)	p-value	Top 3 SNPs	Significant SNP	Neg log10 (pvalue)	p-value	Top 3 SNPs	Significant SNP	Neg log10 (pvalue)	Genomic/gene region	Gene 1	Description gene 1	Start gene 1	End gene 1	Gene 2	Description gene 2	Start gene 2	End gene 2
S5_38322754	5	38322754	38.3228	1.01e-09	no	yes	8.99568	2.82e-10	no	yes	9.54975	4.12349e-10	no	yes	9.38473	1.23e-09	no	yes	8.90974	5.22e-09	no	yes	8.28233	9.96e-06	no	no	5.0018	0.00207425	no	no	2.68314	Gene	Phvul.005G153400	PF14953 - Domain of unknown function (DUF4504) (DUF4504) (1 of 1)	38320457	38324025
S5_38348010	5	38348010	38.348	9.85e-19	no	yes	18.0066	7.25e-20	no	yes	19.1397	5.12622e-20	no	yes	19.2902	2.66e-14	no	yes	13.5749	5.99e-22	no	yes	21.2226	9.72e-11	no	yes	10.0123	0.00146723	no	no	2.8335	Intergenic	Phvul.005G153800	1.5.5.1 - Electron-transferring-flavoprotein dehydrogenase / ETF-ubiquinone oxidoreductase (1 of 1)	38338741	38347679	Phvul.005G153900	PTHR13690:SF80 - TRANSCRIPTION FACTOR POSF21-RELATED (1 of 2)	38348258	38351961
S5_38362345	5	38362345	38.3623	7.49e-22	no	yes	21.1255	1.42e-23	no	yes	22.8477	7.06238e-22	no	yes	21.151	1.29e-16	no	yes	15.8894	1.84e-20	no	yes	19.7352	1.86e-10	no	yes	9.73026	0.000245957	no	no	3.60914	Gene	Phvul.005G154000	PTHR23189:SF45 - FLOWERING TIME CONTROL PROTEIN FPA (1 of 2)	38354209	38369068
S5_38381304	5	38381304	38.3813	1.1e-07	no	yes	6.95861	6.13e-09	no	yes	8.21254	2.65752e-08	no	yes	7.57552	9.02e-07	no	yes	6.04477	4.55e-07	no	yes	6.34199	5.05e-05	no	no	4.29686	0.000310057	no	no	3.50856	Gene	Phvul.005G154200	NA	38381201	38381521
S5_38381331	5	38381331	38.3813	5.63e-11	no	yes	10.2495	5.06e-12	no	yes	11.2958	1.22232e-11	no	yes	10.9128	4.66e-09	no	yes	8.33158	3.41e-07	no	yes	6.46725	1.08e-06	no	no	5.96662	4.77e-05	no	no	4.32171	Gene	Phvul.005G154200	NA	38381201	38381521
S5_38383651	5	38383651	38.3837	1.29e-09	no	yes	8.88941	8.71e-10	no	yes	9.05998	3.12731e-11	no	yes	10.5048	4.56e-07	no	yes	6.34141	4.43e-07	no	yes	6.3536	1.92e-06	no	no	5.71575	0.000486711	no	no	3.31273	Gene	Phvul.005G154300	PF06075 - Plant protein of unknown function (DUF936) (DUF936) (1 of 7)	38382946	38387655
S5_38386093	5	38386093	38.3861	1.67e-06	no	no	5.77728	5.43e-07	no	yes	6.2652	4.30829e-06	no	no	5.3657	0.000121798	no	no	3.91436	4.26e-06	no	no	5.37059	0.000130842	no	no	3.88325	0.00393401	no	no	2.40516	Gene	Phvul.005G154300	PF06075 - Plant protein of unknown function (DUF936) (DUF936) (1 of 7)	38382946	38387655
S5_38458128	5	38458128	38.4581	5.81e-08	no	yes	7.23582	1.23e-08	no	yes	7.91009	2.16858e-07	no	yes	6.66382	4.88e-05	no	no	4.31181	3.44e-08	no	yes	7.46344	2.99e-06	no	no	5.52402	0.173288	no	no	0.761232	Intergenic	Phvul.005G155000	PTHR22957:SF211 - RAB GTPASE ACTIVATOR PROTEIN-RELATED (1 of 1)	38442931	38458086	Phvul.005G155100	PTHR32002:SF7 - PROTEIN NLP8-RELATED (1 of 2)	38469742	38480117
S5_38494636	5	38494636	38.4946	1.34e-07	no	yes	6.8729	3.91e-08	no	yes	7.40782	2.30912e-09	no	yes	8.63655	5.32e-09	no	yes	8.27369	1.8e-12	no	yes	11.7447	1.79e-07	no	yes	6.74613	5.76e-05	no	no	4.23955	Intergenic	Phvul.005G155500	PTHR22957:SF26 - PROTEIN TBC-3, ISOFORM B (1 of 2)	38488750	38494381	Phvul.005G155600	PF01535//PF13041 - PPR repeat (PPR) // PPR repeat family (PPR_2) (1 of 197)	38494710	38495601
S5_38536494	5	38536494	38.5365	3.52e-15	no	yes	14.4535	6.56e-16	no	yes	15.1831	7.72433e-17	no	yes	16.1121	1.09e-11	no	yes	10.9613	4.49e-13	no	yes	12.3478	1.01e-10	no	yes	9.99647	4.72e-06	no	no	5.32646	Gene	Phvul.005G156300	K01733 - threonine synthase (thrC) (1 of 2)	38535986	38538467
S5_38536501	5	38536501	38.5365	3.27e-15	no	yes	14.4855	8.99e-16	no	yes	15.0462	6.33992e-17	no	yes	16.1979	5.13e-12	no	yes	11.2903	3.15e-13	no	yes	12.5017	9.05e-11	no	yes	10.0431	5.98e-06	no	no	5.2235	Gene	Phvul.005G156300	K01733 - threonine synthase (thrC) (1 of 2)	38535986	38538467
S5_38601257	5	38601257	38.6013	4.9e-10	no	yes	9.3098	1.13e-10	no	yes	9.94692	1.35767e-09	no	yes	8.86721	4.81e-06	no	no	5.31776	2e-07	no	yes	6.69897	1.32e-07	no	yes	6.87805	7.51e-05	no	no	4.12458	Gene	Phvul.005G157200	PF12023 - Domain of unknown function (DUF3511) (DUF3511) (1 of 10)	38600977	38601816
S5_38601332	5	38601332	38.6013	7.83e-08	no	yes	7.10624	2.35e-08	no	yes	7.62893	1.29747e-07	no	yes	6.8869	2.4e-05	no	no	4.62049	3.01e-07	no	yes	6.52143	1.32e-06	no	no	5.88004	0.00012058	no	no	3.91872	Gene	Phvul.005G157200	PF12023 - Domain of unknown function (DUF3511) (DUF3511) (1 of 10)	38600977	38601816
S5_38611085	5	38611085	38.6111	3.21e-22	no	yes	21.4935	1.3e-20	no	yes	19.8861	9.58066e-23	no	yes	22.0186	9.1e-20	Top 2	yes	19.0411	2.82e-27	Top 2	yes	26.5498	8.8e-14	no	yes	13.0553	4.32e-07	no	yes	6.36498	Gene	Phvul.005G157400	PTHR24092:SF55 - PHOSPHOLIPID-TRANSPORTING ATPASE TAT-1 (1 of 2)	38608542	38615590
S5_38611412	5	38611412	38.6114	4.35e-30	Top 1	yes	29.3615	3.21e-27	Top 2	yes	26.4935	1.32338e-31	Top 1	yes	30.8783	2.73e-23	Top 1	yes	22.5641	2.79e-30	Top 1	yes	29.5544	1.05e-15	Top 1	yes	14.9772	3.51e-10	Top 1	yes	9.45422	Gene	Phvul.005G157400	PTHR24092:SF55 - PHOSPHOLIPID-TRANSPORTING ATPASE TAT-1 (1 of 2)	38608542	38615590
S5_38611464	5	38611464	38.6115	8.48e-21	no	yes	20.0716	8.66e-20	no	yes	19.0625	5.7239e-22	no	yes	21.2423	5.34e-19	Top 3	yes	18.2727	3.36e-26	no	yes	25.4737	5.43e-14	Top 3	yes	13.2653	7.59e-08	no	yes	7.11987	Gene	Phvul.005G157400	PTHR24092:SF55 - PHOSPHOLIPID-TRANSPORTING ATPASE TAT-1 (1 of 2)	38608542	38615590
S5_38612876	5	38612876	38.6129	2.4e-22	no	yes	21.6198	7.79e-22	no	yes	21.1085	3.54028e-22	no	yes	21.451	1.35e-18	no	yes	17.8682	1.23e-26	Top 3	yes	25.9101	5.27e-15	Top 2	yes	14.2781	4.63e-08	Top 2	yes	7.33443	Gene	Phvul.005G157400	PTHR24092:SF55 - PHOSPHOLIPID-TRANSPORTING ATPASE TAT-1 (1 of 2)	38608542	38615590
S5_38639167	5	38639167	38.6392	1.89e-06	no	no	5.72354	2.96e-06	no	no	5.52871	2.19447e-07	no	yes	6.65867	1.06e-05	no	no	4.9746	0.0353994	no	no	1.451	0.000557244	no	no	3.25395	1.84e-05	no	no	4.73492	Gene	Phvul.005G157600	PTHR10641:SF656 - MYB DOMAIN PROTEIN 26 (1 of 2)	38638487	38640559
S5_38639902	5	38639902	38.6399	0.000304647	no	no	3.5162	0.000146427	no	no	3.83438	5.179e-05	no	no	4.28575	5.39e-07	no	yes	6.26871	2.26e-05	no	no	4.64589	3.58e-05	no	no	4.44625	0.000219965	no	no	3.65765	Gene	Phvul.005G157600	PTHR10641:SF656 - MYB DOMAIN PROTEIN 26 (1 of 2)	38638487	38640559
S5_38639927	5	38639927	38.6399	3.85e-05	no	no	4.41454	2.21e-05	no	no	4.65561	6.59717e-06	no	no	5.18064	6.86e-07	no	yes	6.16348	2.19e-06	no	no	5.65956	2.26e-05	no	no	4.64584	0.000101195	no	no	3.99484	Gene	Phvul.005G157600	PTHR10641:SF656 - MYB DOMAIN PROTEIN 26 (1 of 2)	38638487	38640559
S5_38639968	5	38639968	38.64	0.00012518	no	no	3.90247	7.13e-05	no	no	4.14691	1.78071e-05	no	no	4.74941	7.59e-07	no	yes	6.11983	7.55e-06	no	no	5.12205	1.78e-05	no	no	4.74875	0.000125744	no	no	3.90051	Gene	Phvul.005G157600	PTHR10641:SF656 - MYB DOMAIN PROTEIN 26 (1 of 2)	38638487	38640559
S5_38640105	5	38640105	38.6401	6.41e-05	no	no	4.19314	5.79e-05	no	no	4.23732	8.35329e-06	no	no	5.07814	4.91e-07	no	yes	6.30907	5.07e-06	no	no	5.29499	5.05e-06	no	no	5.29673	3.43e-05	no	no	4.46439	Gene	Phvul.005G157600	PTHR10641:SF656 - MYB DOMAIN PROTEIN 26 (1 of 2)	38638487	38640559
S5_38640817	5	38640817	38.6408	1.73e-07	no	yes	6.76195	1.18e-07	no	yes	6.92812	1.18703e-07	no	yes	6.92554	5.31e-08	no	yes	7.2747	4.28e-08	no	yes	7.36856	9.9e-09	no	yes	8.00426	3.27e-05	no	no	4.4858	Intergenic	Phvul.005G157600	PTHR10641:SF656 - MYB DOMAIN PROTEIN 26 (1 of 2)	38638487	38640559	Phvul.005G157700	PF00612 - IQ calmodulin-binding motif (IQ) (1 of 63)	38650626	38653012
S5_38663641	5	38663641	38.6636	3.46e-08	no	yes	7.46092	1.04e-07	no	yes	6.98297	5.27773e-08	no	yes	7.27755	2.63e-07	no	yes	6.58041	1.49e-06	no	no	5.82681	2.3e-05	no	no	4.63777	2.33e-06	no	no	5.63258	Gene	Phvul.005G157900	PTHR33109:SF14 - EPIDERMAL PATTERNING FACTOR-LIKE PROTEIN 3 (1 of 2)	38663313	38665202
S5_38663643	5	38663643	38.6636	6.61e-08	no	yes	7.1798	7.05e-08	no	yes	7.15181	3.18838e-07	no	yes	6.49643	3.13e-06	no	no	5.50467	2.16e-06	no	no	5.66555	8.23e-06	no	no	5.08474	1.22e-05	no	no	4.91408	Gene	Phvul.005G157900	PTHR33109:SF14 - EPIDERMAL PATTERNING FACTOR-LIKE PROTEIN 3 (1 of 2)	38663313	38665202
S5_38663705	5	38663705	38.6637	1.76e-07	no	yes	6.75449	4.31e-07	no	yes	6.36552	1.35176e-07	no	yes	6.8691	6.12e-08	no	yes	7.21333	1.07e-07	no	yes	6.97062	0.000106195	no	no	3.9739	1.85e-05	no	no	4.73252	Gene	Phvul.005G157900	PTHR33109:SF14 - EPIDERMAL PATTERNING FACTOR-LIKE PROTEIN 3 (1 of 2)	38663313	38665202
S5_38720579	5	38720579	38.7206	1.09e-10	no	yes	9.96257	2.04e-10	no	yes	9.69037	1.37605e-09	no	yes	8.86137	1.05e-09	no	yes	8.97904	2.86e-09	no	yes	8.54363	2.74e-05	no	no	4.56211	2e-05	no	no	4.69873	Intergenic	Phvul.005G158600	PTHR10593:SF24 - INDETERMINATE(ID)-DOMAIN 7 PROTEIN (1 of 2)	38712990	38718220	Phvul.005G158700	K12309 - beta-galactosidase (GLB1, ELNR1) (1 of 1)	38723211	38734421
S5_38753299	5	38753299	38.7533	9.51e-16	no	yes	15.0218	1.8e-16	no	yes	15.7447	1.20483e-16	no	yes	15.9191	6.53e-14	no	yes	13.1848	1.11e-12	no	yes	11.9547	4.26e-09	no	yes	8.37073	1.87e-06	no	no	5.72739	Gene	Phvul.005G159000	K03122 - transcription initiation factor TFIIA large subunit (TFIIA1, GTF2A1, TOA1) (1 of 2)	38751880	38759578
S5_38753344	5	38753344	38.7533	4.93e-09	no	yes	8.30715	3.27e-09	no	yes	8.48545	3.75615e-09	no	yes	8.42526	9.81e-09	no	yes	8.00833	6.46e-08	no	yes	7.18977	2.06e-06	no	no	5.68564	1.21e-05	no	no	4.91617	Gene	Phvul.005G159000	K03122 - transcription initiation factor TFIIA large subunit (TFIIA1, GTF2A1, TOA1) (1 of 2)	38751880	38759578
S5_38776310	5	38776310	38.7763	6.61e-11	no	yes	10.1798	9.53e-12	no	yes	11.0209	2.43033e-12	no	yes	11.6143	5.74e-11	no	yes	10.2411	2.05e-08	no	yes	7.68825	5.17e-08	no	yes	7.28682	8.33e-06	no	no	5.07928	Gene	Phvul.005G159200	2.7.11.1 - Non-specific serine/threonine protein kinase / Threonine-specific protein kinase (1 of 1198)	38772452	38778001
S5_38776336	5	38776336	38.7763	7.56e-07	no	yes	6.12148	2.32e-07	no	yes	6.63451	1.62495e-08	no	yes	7.78916	1.55e-09	no	yes	8.80913	8.24e-06	no	no	5.08407	1.03e-05	no	no	4.98545	1.81e-05	no	no	4.7428	Gene	Phvul.005G159200	2.7.11.1 - Non-specific serine/threonine protein kinase / Threonine-specific protein kinase (1 of 1198)	38772452	38778001
S5_38776377	5	38776377	38.7764	6.14e-20	no	yes	19.2118	1.33e-20	no	yes	19.8761	3.6867e-21	no	yes	20.4334	3.4e-13	no	yes	12.4684	3.37e-17	no	yes	16.4724	1.01e-10	no	yes	9.99433	1.83e-07	no	yes	6.7374	Gene	Phvul.005G159200	2.7.11.1 - Non-specific serine/threonine protein kinase / Threonine-specific protein kinase (1 of 1198)	38772452	38778001
S5_38776379	5	38776379	38.7764	2.03e-13	no	yes	12.6925	1.84e-14	no	yes	13.7352	1.70589e-14	no	yes	13.768	8.44e-11	no	yes	10.0737	5.92e-11	no	yes	10.2277	3.86e-07	no	yes	6.41346	3.1e-06	no	no	5.50798	Gene	Phvul.005G159200	2.7.11.1 - Non-specific serine/threonine protein kinase / Threonine-specific protein kinase (1 of 1198)	38772452	38778001
S5_38776683	5	38776683	38.7767	6.18e-20	no	yes	19.209	2.68e-20	no	yes	19.5719	1.31344e-20	no	yes	19.8816	1.74e-12	no	yes	11.7584	8.24e-18	no	yes	17.0841	1.51e-10	no	yes	9.81966	7.39e-07	no	yes	6.13112	Gene	Phvul.005G159200	2.7.11.1 - Non-specific serine/threonine protein kinase / Threonine-specific protein kinase (1 of 1198)	38772452	38778001
S5_38781503	5	38781503	38.7815	5.01e-12	no	yes	11.3002	2.97e-12	no	yes	11.5272	2.85179e-12	no	yes	11.5449	1.42e-08	no	yes	7.84844	3.28e-08	no	yes	7.48413	3.98e-06	no	no	5.39995	4.8e-05	no	no	4.31856	Intergenic	Phvul.005G159200	2.7.11.1 - Non-specific serine/threonine protein kinase / Threonine-specific protein kinase (1 of 1198)	38772452	38778001	Phvul.005G159300	PF01535//PF13041 - PPR repeat (PPR) // PPR repeat family (PPR_2) (1 of 197)	38781635	38784006
S5_38781546	5	38781546	38.7815	1.16e-16	no	yes	15.9355	8e-17	no	yes	16.0969	1.1065e-16	no	yes	15.9561	1.15e-10	no	yes	9.93771	4.85e-12	no	yes	11.3143	1.05e-07	no	yes	6.98014	5.98e-06	no	no	5.22352	Intergenic	Phvul.005G159200	2.7.11.1 - Non-specific serine/threonine protein kinase / Threonine-specific protein kinase (1 of 1198)	38772452	38778001	Phvul.005G159300	PF01535//PF13041 - PPR repeat (PPR) // PPR repeat family (PPR_2) (1 of 197)	38781635	38784006
S5_38781992	5	38781992	38.782	1.58e-10	no	yes	9.80134	8.94e-11	no	yes	10.0487	3.25198e-10	no	yes	9.48785	1.64e-07	no	yes	6.78483	1.39e-07	no	yes	6.85699	3.58e-07	no	yes	6.44552	0.000912487	no	no	3.03977	Gene	Phvul.005G159300	PF01535//PF13041 - PPR repeat (PPR) // PPR repeat family (PPR_2) (1 of 197)	38781635	38784006
S5_38792327	5	38792327	38.7923	6.71e-24	Top 3	yes	23.1733	5.06e-25	Top 3	yes	24.2958	5.77373e-25	Top 3	yes	24.2385	1.64e-17	no	yes	16.7843	1.19e-21	no	yes	20.9245	5.7e-11	no	yes	10.2443	4.77e-08	Top 3	yes	7.32157	Gene	Phvul.005G159400	K15403 - fatty acid omega-hydroxy dehydrogenase (ACE, HTH) (1 of 2)	38792207	38799677
S5_38808737	5	38808737	38.8087	2.66e-05	no	no	4.57512	6.42e-05	no	no	4.19246	1.54201e-05	no	no	4.81191	2.14e-07	no	yes	6.67054	5.45e-05	no	no	4.2636	0.0092618	no	no	2.0333	0.000130479	no	no	3.88446	Gene	Phvul.005G159500	PTHR31348:SF2 - EID1-LIKE F-BOX PROTEIN 1-RELATED (1 of 3)	38808588	38810365
S5_38808759	5	38808759	38.8088	2.66e-05	no	no	4.57512	6.42e-05	no	no	4.19246	1.54201e-05	no	no	4.81191	2.14e-07	no	yes	6.67054	5.45e-05	no	no	4.2636	0.0092618	no	no	2.0333	0.000130479	no	no	3.88446	Gene	Phvul.005G159500	PTHR31348:SF2 - EID1-LIKE F-BOX PROTEIN 1-RELATED (1 of 3)	38808588	38810365
S5_38950232	5	38950232	38.9502	2e-08	no	yes	7.69897	1.81e-08	no	yes	7.74232	1.70884e-08	no	yes	7.7673	0.000123174	no	no	3.90948	0.000477613	no	no	3.32092	5.64e-05	no	no	4.24846	7.91e-05	no	no	4.10185	Gene	Phvul.005G161400	K12197 - charged multivesicular body protein 1 (CHMP1, VPS46, DID2) (1 of 1)	38949870	38951551
S5_38956957	5	38956957	38.957	1.41e-10	no	yes	9.85078	2.51e-11	no	yes	10.6003	1.78063e-11	no	yes	10.7494	6.75e-07	no	yes	6.17083	3.68e-08	no	yes	7.43415	3.58e-06	no	no	5.44645	0.0783332	no	no	1.10605	Gene	Phvul.005G161500	K03242 - translation initiation factor 2 subunit 3 (EIF2S3) (1 of 3)	38954599	38959376
S5_38957005	5	38957005	38.957	4.29e-06	no	no	5.36754	7.43e-07	no	yes	6.12901	6.1161e-07	no	yes	6.21353	0.000251333	no	no	3.59975	0.000174365	no	no	3.75854	0.000215283	no	no	3.66699	0.503878	no	no	0.297675	Gene	Phvul.005G161500	K03242 - translation initiation factor 2 subunit 3 (EIF2S3) (1 of 3)	38954599	38959376
S5_38993589	5	38993589	38.9936	3.23e-07	no	yes	6.4908	3.25e-07	no	yes	6.48812	1.3039e-06	no	no	5.88475	0.00071501	no	no	3.14569	3.94e-09	no	yes	8.4045	0.000639756	no	no	3.19399	0.0101484	no	no	1.9936	Gene	Phvul.005G162000	PTHR27003:SF44 - LRR RECEPTOR-LIKE SERINE/THREONINE-PROTEIN KINASE MEE39-RELATED (1 of 2)	38993166	38998348
S5_39077541	5	39077541	39.0775	1.19e-05	no	no	4.92445	2.65e-05	no	no	4.57675	9.82719e-05	no	no	4.00757	0.000356064	no	no	3.44847	1.68e-07	no	yes	6.77469	0.000879201	no	no	3.05591	0.0379991	no	no	1.42023	Gene	Phvul.005G163000	PTHR27003:SF105 - LEUCINE-RICH REPEAT PROTEIN KINASE-RELATED (1 of 25)	39072533	39078166
S5_39100509	5	39100509	39.1005	3.37e-15	no	yes	14.4724	7.94e-16	no	yes	15.1002	2.15053e-17	no	yes	16.6675	1.24e-08	no	yes	7.90556	4.43e-14	no	yes	13.3536	1.13e-05	no	no	4.94586	0.0173363	no	no	1.76104	Intergenic	Phvul.005G163200	PTHR27003:SF105 - LEUCINE-RICH REPEAT PROTEIN KINASE-RELATED (1 of 25)	39090288	39092890	Phvul.005G163400	PTHR27003:SF105 - LEUCINE-RICH REPEAT PROTEIN KINASE-RELATED (1 of 25)	39100674	39101625
S5_39120955	5	39120955	39.121	1.03e-27	Top 2	yes	26.9872	2.7e-27	Top 1	yes	26.5686	5.0434e-27	Top 2	yes	26.2973	1.41e-11	no	yes	10.8494	1.48e-18	no	yes	17.8297	1.03e-07	no	yes	6.98765	0.00278405	no	no	2.55532	Intergenic	Phvul.005G163600	PTHR27003:SF105 - LEUCINE-RICH REPEAT PROTEIN KINASE-RELATED (1 of 25)	39118409	39119836	Phvul.005G163700	PTHR27003:SF105 - LEUCINE-RICH REPEAT PROTEIN KINASE-RELATED (1 of 25)	39127954	39129242
S5_39126083	5	39126083	39.1261	3.57e-07	no	yes	6.44733	3.05e-06	no	no	5.5157	1.01897e-06	no	no	5.99184	9.35e-05	no	no	4.02928	7.57e-06	no	no	5.1209	0.000366605	no	no	3.4358	0.00681587	no	no	2.16648	Intergenic	Phvul.005G163600	PTHR27003:SF105 - LEUCINE-RICH REPEAT PROTEIN KINASE-RELATED (1 of 25)	39118409	39119836	Phvul.005G163700	PTHR27003:SF105 - LEUCINE-RICH REPEAT PROTEIN KINASE-RELATED (1 of 25)	39127954	39129242
S5_39127270	5	39127270	39.1273	7.27e-08	no	yes	7.13847	4.97e-07	no	yes	6.30364	9.48394e-07	no	yes	6.02301	0.000134317	no	no	3.87187	2.41e-06	no	no	5.61798	0.00016701	no	no	3.77726	0.0108553	no	no	1.96436	Intergenic	Phvul.005G163600	PTHR27003:SF105 - LEUCINE-RICH REPEAT PROTEIN KINASE-RELATED (1 of 25)	39118409	39119836	Phvul.005G163700	PTHR27003:SF105 - LEUCINE-RICH REPEAT PROTEIN KINASE-RELATED (1 of 25)	39127954	39129242
S5_39127397	5	39127397	39.1274	1.66e-06	no	no	5.77989	7.17e-06	no	no	5.14448	4.63589e-07	no	yes	6.33387	0.000857135	no	no	3.06695	9.61e-07	no	yes	6.01728	0.01626	no	no	1.78888	0.30563	no	no	0.514804	Intergenic	Phvul.005G163600	PTHR27003:SF105 - LEUCINE-RICH REPEAT PROTEIN KINASE-RELATED (1 of 25)	39118409	39119836	Phvul.005G163700	PTHR27003:SF105 - LEUCINE-RICH REPEAT PROTEIN KINASE-RELATED (1 of 25)	39127954	39129242
S5_39151484	5	39151484	39.1515	2.29e-08	no	yes	7.64016	2.08e-09	no	yes	8.68194	3.45338e-08	no	yes	7.46176	8.51e-06	no	no	5.07025	3.03e-06	no	no	5.51856	0.00052892	no	no	3.27661	0.00919121	no	no	2.03663	Gene	Phvul.005G164000	PF07714//PF12819//PF13855 - Protein tyrosine kinase (Pkinase_Tyr) // Carbohydrate-binding protein of the ER (Malectin_like) // Leucine rich repeat (LRR_8) (1 of 4)	39150968	39160065
S5_39151492	5	39151492	39.1515	2.64e-08	no	yes	7.5784	1.21e-09	no	yes	8.91721	2.97938e-08	no	yes	7.52587	6.92e-06	no	no	5.15987	2.71e-06	no	no	5.56703	0.000383716	no	no	3.41599	0.0110992	no	no	1.95471	Gene	Phvul.005G164000	PF07714//PF12819//PF13855 - Protein tyrosine kinase (Pkinase_Tyr) // Carbohydrate-binding protein of the ER (Malectin_like) // Leucine rich repeat (LRR_8) (1 of 4)	39150968	39160065
S5_39164143	5	39164143	39.1641	3.7e-12	no	yes	11.4318	5.99e-12	no	yes	11.2226	4.89744e-14	no	yes	13.31	1.14e-06	no	no	5.9438	8.7e-13	no	yes	12.0605	0.000608911	no	no	3.21545	0.0570039	no	no	1.2441	Intergenic	Phvul.005G164000	PF07714//PF12819//PF13855 - Protein tyrosine kinase (Pkinase_Tyr) // Carbohydrate-binding protein of the ER (Malectin_like) // Leucine rich repeat (LRR_8) (1 of 4)	39150968	39160065	Phvul.005G164100	PTHR27003:SF105 - LEUCINE-RICH REPEAT PROTEIN KINASE-RELATED (1 of 25)	39166488	39170563
S5_39182106	5	39182106	39.1821	7.4e-11	no	yes	10.1308	1.15e-11	no	yes	10.9393	6.72103e-13	no	yes	12.1726	5.54e-09	no	yes	8.25667	2.35e-08	no	yes	7.62893	6.98e-06	no	no	5.15643	0.00399317	no	no	2.39868	Gene	Phvul.005G164200	PTHR27003:SF105 - LEUCINE-RICH REPEAT PROTEIN KINASE-RELATED (1 of 25)	39181695	39190531
S5_39182114	5	39182114	39.1821	6.74e-10	no	yes	9.17134	2.41e-10	no	yes	9.61798	8.39812e-09	no	yes	8.07582	0.00461549	no	no	2.33578	8.52e-10	no	yes	9.06956	0.00520497	no	no	2.28358	0.078187	no	no	1.10687	Gene	Phvul.005G164200	PTHR27003:SF105 - LEUCINE-RICH REPEAT PROTEIN KINASE-RELATED (1 of 25)	39181695	39190531
S5_39182139	5	39182139	39.1821	5.65e-11	no	yes	10.248	2.09e-11	no	yes	10.6799	8.90501e-10	no	yes	9.05037	0.00453542	no	no	2.34338	2.74e-09	no	yes	8.56225	0.00350862	no	no	2.45486	0.0195333	no	no	1.70923	Gene	Phvul.005G164200	PTHR27003:SF105 - LEUCINE-RICH REPEAT PROTEIN KINASE-RELATED (1 of 25)	39181695	39190531
S5_39182144	5	39182144	39.1821	6.81e-11	no	yes	10.1669	2.48e-11	no	yes	10.6055	1.06127e-09	no	yes	8.97417	0.00292427	no	no	2.53398	2.4e-10	no	yes	9.61979	0.00541535	no	no	2.26637	0.0136873	no	no	1.86368	Gene	Phvul.005G164200	PTHR27003:SF105 - LEUCINE-RICH REPEAT PROTEIN KINASE-RELATED (1 of 25)	39181695	39190531
S5_39182221	5	39182221	39.1822	4.46e-11	no	yes	10.3507	2.54e-11	no	yes	10.5952	1.42877e-09	no	yes	8.84504	0.00462005	no	no	2.33535	2.29e-09	no	yes	8.64016	0.00324623	no	no	2.48862	0.015083	no	no	1.82151	Gene	Phvul.005G164200	PTHR27003:SF105 - LEUCINE-RICH REPEAT PROTEIN KINASE-RELATED (1 of 25)	39181695	39190531
S5_39211304	5	39211304	39.2113	1.04e-06	no	no	5.98297	7.14e-07	no	yes	6.1463	1.73216e-06	no	no	5.76141	0.00501012	no	no	2.30015	1.04e-05	no	no	4.98297	0.000232872	no	no	3.63288	0.0467851	no	no	1.32989	Gene	Phvul.005G164400	PF00560//PF07714//PF12819 - Leucine Rich Repeat (LRR_1) // Protein tyrosine kinase (Pkinase_Tyr) // Carbohydrate-binding protein of the ER (Malectin_like) (1 of 8)	39210414	39215052
S5_39338204	5	39338204	39.3382	3.1e-07	no	yes	6.50864	4.88e-08	no	yes	7.31158	1.04687e-06	no	no	5.98011	0.0927846	no	no	1.03252	2.58e-05	no	no	4.58838	0.0119374	no	no	1.92309	0.154023	no	no	0.812413	Gene	Phvul.005G166100	K15075 - DNA repair/transcription protein MET18/MMS19 (MET18, MMS19) (1 of 1)	39328874	39341095
S5_39378469	5	39378469	39.3785	2.55e-09	no	yes	8.59346	1.47e-09	no	yes	8.83268	1.78927e-09	no	yes	8.74732	0.00160571	no	no	2.79433	4.71e-06	no	no	5.32698	0.0531019	no	no	1.27489	0.159184	no	no	0.7981	Gene	Phvul.005G166500	PTHR19241:SF246 - ABC TRANSPORTER G FAMILY MEMBER 29 (1 of 2)	39376767	39386569
S5_39379946	5	39379946	39.3799	2.47e-12	no	yes	11.6073	1.28e-12	no	yes	11.8928	1.03943e-13	no	yes	12.9832	3.67e-06	no	no	5.43561	1.02e-12	no	yes	11.9914	0.00458846	no	no	2.33833	0.855333	no	no	0.0678645	Gene	Phvul.005G166500	PTHR19241:SF246 - ABC TRANSPORTER G FAMILY MEMBER 29 (1 of 2)	39376767	39386569
S5_39379952	5	39379952	39.38	2.47e-12	no	yes	11.6073	1.28e-12	no	yes	11.8928	1.03943e-13	no	yes	12.9832	3.67e-06	no	no	5.43561	1.02e-12	no	yes	11.9914	0.00458846	no	no	2.33833	0.855333	no	no	0.0678645	Gene	Phvul.005G166500	PTHR19241:SF246 - ABC TRANSPORTER G FAMILY MEMBER 29 (1 of 2)	39376767	39386569
S5_39384267	5	39384267	39.3843	3.06e-07	no	yes	6.51428	1.92e-07	no	yes	6.7167	2.24971e-07	no	yes	6.64787	0.00165859	no	no	2.78026	5.98e-05	no	no	4.2233	0.0105173	no	no	1.97809	0.132575	no	no	0.877537	Gene	Phvul.005G166500	PTHR19241:SF246 - ABC TRANSPORTER G FAMILY MEMBER 29 (1 of 2)	39376767	39386569

## Sheet: Dataset S3
Supplementary Dataset S3
				Dataset S3. Genes identified within the major locus qPD5.1-Pv for loss of pod shattering. Details of gene name and location, and description of common bean genes are reported. Genes with selection signature in Schmutz et al. (2014) and Bellucci et al. (2014) are highlighted. The log2 fold-change (differential expression for RNA-seq data) is shown for each comparison. Significance: red shading, p …
Gene	Ch	start	end	Description	Log2 fold-change										Domestication candidate gene (Andean pool); Schmutz et al. (2014)	Domestication candidate gene (Mesoamerican pool); Schmutz et al. (2014)	Putatively under selection (Mesoamerican pool); Bellucci et al. (2014)	DE	PS
					5 DAP					10 DAP
					Midas vs G12873	AD_Snap vs AD	AD vs AW	AD_Snap vs AW	MD vs MW	Midas vs G12873	AD_Snap vs AD	AD vs AW	AD_Snap vs AW	MD vs MW
Phvul.005G153400	5	38320457	38324025	PF14953 - Domain of unknown function (DUF4504) (DUF4504) (1 of 1)	-0.0295612	0.243615	-0.457439	-0.220822	-0.187478	-0.0552684	0.0778396	-0.312666	-0.236864	-0.362365	No	No	n.m	Yes	No
Phvul.005G153500	5	38325489	38327921	PTHR31832:SF8 - B-BOX TYPE ZINC FINGER-CONTAINING PROTEIN-RELATED (1 of 2)	-0.068007	0.641128	-0.170902	0.464087	-0.0371917	1.3439	0.296068	0.62201	0.910637	-0.03564	No	No	PN	No	No
Phvul.005G153600	5	38330388	38332956	PTHR12136//PTHR12136:SF61 - STEROIDOGENIC ACUTE REGULATORY PROTEIN STAR // SUBFAMILY NOT NAMED (1 of 1)	0.062524	0.204823	-0.0159516	0.1797	-0.144669	0.848752	0.319879	0.108167	0.42601	0.0258858	No	No	PN	No	No
Phvul.005G153700	5	38335043	38337653	PTHR10426:SF21 - POLLEN DEVELOPMENT PROTEIN LAP3 (1 of 1)	-3.13546	-0.775205	-1.98018	-2.7626	0.895323	3.57691	0.367865	-0.209698	0.171092	-0.939577	No	No	n.m	No	No
Phvul.005G153800	5	38338741	38347679	1.5.5.1 - Electron-transferring-flavoprotein dehydrogenase / ETF-ubiquinone oxidoreductase (1 of 1)	0.134547	0.0285294	-0.0670317	-0.0465521	0.388464	-0.046565	-0.427914	0.155758	-0.271632	0.19455	No	No	PN	No	No
Phvul.005G153900	5	38348258	38351961	PTHR13690:SF80 - TRANSCRIPTION FACTOR POSF21-RELATED (1 of 2)	0.411249	0.0364911	-0.0928595	-0.0638075	0.108856	0.047992	-0.100036	-0.0332379	-0.131701	0.157425	No	No	PN	No	No
Phvul.005G154000	5	38354209	38369068	PTHR23189:SF45 - FLOWERING TIME CONTROL PROTEIN FPA (1 of 2)	-0.257706	-0.462822	0.000310053	-0.468829	0.00789185	-0.012542	0.15867	-0.00293045	0.15529	-0.12626	No	No	n.m	No	No
Phvul.005G154100	5	38376665	38379471	PTHR11935:SF7 - HYDROXYACYLGLUTATHIONE HYDROLASE 1, MITOCHONDRIAL-RELATED (1 of 2)	-0.266691	0.222752	-0.195779	0.0196167	0.0472027	0.392674	0.338783	-0.179145	0.155217	-0.108386	No	No	PN	No	No
Phvul.005G154200	5	38381201	38381521	N.A	-0.250689	0.66747	-0.375109	0.285419	-0.577351	NA	NA	-1.54721	-1.20172	0.791456	No	No	PN	No	No
Phvul.005G154300	5	38382946	38387655	PF06075 - Plant protein of unknown function (DUF936) (DUF936) (1 of 7)	0.249948	-0.334645	0.0694195	-0.271859	-0.0562755	1.03215	0.199294	0.271966	0.471208	0.475667	No	No	PN	Yes	No
Phvul.005G154400	5	38397186	38398599	PTHR10965//PTHR10965:SF3 - 60S RIBOSOMAL PROTEIN L38 // SUBFAMILY NOT NAMED (1 of 1)	0.734686	0.395702	-0.0239306	0.364845	0.172237	-0.743003	-0.346556	-0.359161	-0.70632	0.393777	No	YES	PN	No	Yes
Phvul.005G154500	5	38406908	38408456	PF03514 - GRAS domain family (GRAS) (1 of 55)	1.85119	0.175901	0.627935	0.794486	0.22074	0.42446	0.72734	0.658922	1.38538	-0.635455	No	YES	PS	No	Yes
Phvul.005G154600	5	38415026	38419623	PTHR34204:SF2 - RNA-BINDING ASCH DOMAIN PROTEIN (1 of 1)	-0.112472	0.134521	-0.0739408	0.0533575	-0.325877	0.0616722	0.132229	0.0544549	0.182238	-0.396764	No	No	n.m	Yes	No
Phvul.005G154700	5	38422338	38427332	N.A	-0.522642	-0.0759327	-0.703376	-0.777772	-0.593951	-1.47426	-0.709497	-0.217189	-0.928857	-0.612063	No	No	n.m	No	No
Phvul.005G154800	5	38433612	38439007	PF12579 - Protein of unknown function (DUF3755) (DUF3755) (1 of 3)	0.112022	-0.0255195	0.00421796	-0.0272809	-0.0632227	0.296047	-0.000557834	0.112872	0.110331	-0.191876	No	No	PN	No	No
Phvul.005G155000	5	38442931	38458086	PTHR22957:SF211 - RAB GTPASE ACTIVATOR PROTEIN-RELATED (1 of 1)	-0.118208	-0.151635	-0.0894164	-0.24751	-0.00562219	-0.277525	-0.0470234	-0.200173	-0.250304	-0.0206631	No	No	PN	No	No
Phvul.005G154900	5	38443747	38446119	PTHR31235:SF78 - PEROXIDASE 26-RELATED (1 of 1)	-3.24317	1.21008	-0.238835	0.969127	-0.868888	-4.47968	-1.91661	0.325439	-1.62204	-1.31036	No	No	n.m	No	No
Phvul.005G155100	5	38469742	38480117	PTHR32002:SF7 - PROTEIN NLP8-RELATED (1 of 2)	-0.264199	-0.454001	0.247895	-0.210269	0.0118656	0.0489548	-0.339461	0.673626	0.335356	-0.112634	No	No	n.m	No	No
Phvul.005G155300	5	38480315	38481414	PTHR31376:SF2 - PURINE PERMEASE 11-RELATED (1 of 3)	0.117692	-0.394474	-0.142755	-0.545072	0.679153	0.0311776	-0.575037	-0.0407999	-0.60074	0.476571	No	No	PN	No	No
Phvul.005G155400	5	38483381	38486392	K13344 - peroxin-13 (PEX13) (1 of 2)	-0.0257201	0.199734	-0.223678	-0.0316422	-0.20703	0.636981	0.104726	0.199071	0.299845	-0.255227	No	No	PS	No	Yes
Phvul.005G155500	5	38488750	38494381	PTHR22957:SF26 - PROTEIN TBC-3, ISOFORM B (1 of 2)	-0.38343	-0.189286	-0.0769577	-0.272178	-0.00317127	-0.0861717	-0.0977921	0.0197795	-0.0807119	-0.0177692	No	No	PN	No	No
Phvul.005G155600	5	38494710	38495601	PF01535//PF13041 - PPR repeat (PPR) // PPR repeat family (PPR_2) (1 of 197)	n.m	n.m	n.m	n.m	n.m	n.m	n.m	n.m	n.m	n.m	No	No	n.m	No	No
Phvul.005G155700	5	38500018	38500702	N.A	0.0613358	-0.14647	0.112518	-0.0405261	0.413211	0.314859	0.223604	0.63154	0.852776	-0.575237	No	No	PN	No	No
Phvul.005G155800	5	38501034	38502614	PTHR22595//PTHR22595:SF61 - CHITINASE-RELATED // SUBFAMILY NOT NAMED (1 of 2)	-0.852293	-1.73696	-0.377992	-2.13126	-0.650397	1.65308	-2.31091	2.57246	0.254251	-0.618472	No	No	PN	No	No
Phvul.005G155900	5	38506677	38508702	PF01535//PF13041 - PPR repeat (PPR) // PPR repeat family (PPR_2) (1 of 197)	0.86582	-0.279684	0.0576632	-0.222248	0.0941702	0.620127	-0.384905	0.318832	-0.049287	-0.248934	No	No	PN	No	No
Phvul.005G156000	5	38511422	38518967	PF06741//PF07145//PF14438 - LsmAD domain (LsmAD) // Ataxin-2 C-terminal region (PAM2) // Ataxin 2 SM domain (SM-ATX) (1 of 1)	0.21664	0.0725122	-0.0854081	-0.0206069	0.00675426	0.285411	0.12142	-0.0782794	0.0429688	-0.216001	No	No	PN	No	No
Phvul.005G156100	5	38522351	38525173	PTHR12632:SF12 - NUCLEAR TRANSCRIPTION FACTOR Y SUBUNIT A-3-RELATED (1 of 2)	0.23522	-1.83562	-0.416507	-2.23606	-0.120166	-1.23036	0.276982	0.649523	0.920205	-1.63449	No	No	PN	No	No
Phvul.005G156200	5	38526873	38531718	PTHR12321:SF60 - PHD FINGER PROTEIN ALFIN-LIKE 6-RELATED (1 of 3)	0.0700622	0.442712	-0.339168	0.0956449	-0.0955271	0.676027	0.720442	-0.231919	0.485342	-0.417909	No	No	PN	No	No
Phvul.005G156300	5	38535986	38538467	K01733 - threonine synthase (thrC) (1 of 2)	-0.0648084	-0.355979	0.288241	-0.0740959	0.204454	-0.223961	-0.405872	0.213184	-0.190872	0.532037	No	No	PN	Yes	No
Phvul.005G156400	5	38539502	38541378	N.A	-2.80266	-0.110091	0.00306584	-0.118427	-0.58828	-2.50815	-1.38592	0.0642504	-1.30231	-1.57132	No	No	n.m	No	No
Phvul.005G156500	5	38543811	38546483	PTHR27003:SF118 - PROTEIN KINASE PROTEIN WITH ADENINE NUCLEOTIDE ALPHA HYDROLASES-LIKE DOMAIN-RELATED (1 of 2)	n.m	n.m	n.m	n.m	n.m	n.m	n.m	n.m	n.m	n.m	No	No	n.m	No	No
Phvul.005G156600	5	38547778	38548756	K17794 - mitochondrial import inner membrane translocase subunit TIM23 (TIM23) (1 of 3)	-0.477433	-0.331397	-0.377099	-0.711816	-0.12947	-0.577323	-0.503329	-0.0253966	-0.530284	0.196113	No	No	PN	No	No
Phvul.005G156700	5	38553404	38557416	K15718 - linoleate 9S-lipoxygenase (LOX1_5) (1 of 19)	-0.618875	1.546	-0.93212	0.610306	-2.23126	-9.86631	-7.56515	-1.7995	-9.37421	-2.86157	No	No	n.m	Yes	No
Phvul.005G156800	5	38559119	38567264	K15718 - linoleate 9S-lipoxygenase (LOX1_5) (1 of 19)	-1.44755	-0.533598	0.899481	0.35781	-0.182643	1.46652	0.224668	0.832562	1.04934	1.05816	No	No	PN	No	No
Phvul.005G156900	5	38579286	38583074	K15718 - linoleate 9S-lipoxygenase (LOX1_5) (1 of 19)	-0.412415	-0.482706	1.00581	0.514992	0.18005	3.61733	-0.0243065	1.11236	1.0813	1.60036	No	No	PN	Yes	No
Phvul.005G157000	5	38584392	38587980	K15718 - linoleate 9S-lipoxygenase (LOX1_5) (1 of 19)	-0.517424	0.823847	-1.04574	-0.234451	-1.71747	-9.69253	-5.91039	-2.26507	-8.18467	-3.41181	No	YES	n.m	Yes	Yes
Phvul.005G157100	5	38593350	38596605	K03257 - translation initiation factor 4A (EIF4A) (1 of 6)	-0.238558	-0.0633775	-0.159322	-0.229227	0.0947077	-0.157442	-0.0813924	-0.210612	-0.294681	0.0421054	No	No	n.m	No	No
Phvul.005G157200	5	38600977	38601816	PF12023 - Domain of unknown function (DUF3511) (DUF3511) (1 of 10)	-0.31296	0.395361	-1.29276	-0.90221	-0.762542	1.98095	0.546032	0.0741087	0.615722	0.332108	No	No	PS	Yes	Yes
Phvul.005G157300	5	38605291	38606954	PTHR11909:SF154 - PROTEIN KINASE FAMILY PROTEIN (1 of 4)	n.m	n.m	n.m	n.m	n.m	n.m	n.m	n.m	n.m	n.m	No	No	n.m	No	No
Phvul.005G157400	5	38608542	38615590	PTHR24092:SF55 - PHOSPHOLIPID-TRANSPORTING ATPASE TAT-1 (1 of 2)	-0.481224	-0.319087	-0.112733	-0.438587	0.0799612	-0.0335195	0.0983738	-0.143839	-0.0466041	-0.0128532	No	No	n.m	No	No
Phvul.005G157500	5	38625849	38628974	K03787 - 5'-nucleotidase (surE) (1 of 4)	-0.390889	0.687448	-0.172748	0.506389	-0.0153592	1.55955	0.767347	-0.041387	0.721692	0.113694	No	No	PN	No	No
Phvul.005G157600	5	38638487	38640559	PTHR10641:SF656 - MYB DOMAIN PROTEIN 26 (1 of 2)	-2.09841	-0.0552486	-1.30804	-1.36925	-4.80534	3.94816	-0.207716	1.44263	1.22957	-2.15894	No	No	n.m	Yes	No
Phvul.005G157700	5	38650626	38653012	PF00612 - IQ calmodulin-binding motif (IQ) (1 of 63)	0.815368	0.0167459	0.364388	0.37236	0.13558	0.854533	0.231888	0.27446	0.50415	0.508099	No	YES	n.m	No	Yes
Phvul.005G157800	5	38655714	38660969	PTHR31250:SF13 - CALMODULIN-BINDING PROTEIN (1 of 3)	-0.168026	1.33566	-2.48233	-1.16776	-1.64412	4.14138	1.62876	1.99459	3.63541	0.973481	No	YES	n.m	No	Yes
Phvul.005G157900	5	38663313	38665202	PTHR33109:SF14 - EPIDERMAL PATTERNING FACTOR-LIKE PROTEIN 3 (1 of 2)	-1.04371	-0.305166	-0.755276	-1.03093	-2.03928	-3.09921	-2.18383	-1.12242	-3.30672	-2.52961	No	No	n.m	Yes	No
Phvul.005G158000	5	38665534	38668118	PTHR11043//PTHR11043:SF6 - ZETA-COAT PROTEIN // SUBFAMILY NOT NAMED (1 of 2)	-1.73815	-0.924042	0.390971	-0.538215	-1.02086	-1.3586	-0.462358	0.377497	-0.126321	-0.960792	No	YES	n.m	No	Yes
Phvul.005G158100	5	38668955	38672449	PTHR24012:SF318 - RNA-BINDING (RRM/RBD/RNP MOTIFS) FAMILY PROTEIN (1 of 1)	0.132036	0.0697923	0.0337003	0.0970755	0.157672	-0.255194	-0.1409	-0.114739	-0.256141	0.0200826	No	No	PN	No	No
Phvul.005G158200	5	38673429	38675801	PTHR37733:SF1 - SMAD/FHA DOMAIN-CONTAINING PROTEIN (1 of 1)	0.528381	-0.0730758	0.0650576	-0.0110511	1.23055	0.355403	-0.257852	0.0643364	-0.194874	1.06529	No	No	PN	Yes	No
Phvul.005G158300	5	38676609	38679761	K18121 - glyoxylate/succinic semialdehyde reductase (GLYR) (1 of 3)	0.999709	0.0835638	0.182432	0.259069	0.585249	0.638683	0.299109	-0.360191	-0.0628979	0.329788	No	No	PS	Yes	Yes
Phvul.005G158400	5	38682917	38685482	K14773 - U3 small nucleolar RNA-associated protein 23 (UTP23) (1 of 2)	0.989642	0.236681	0.0984257	0.329373	-0.00748637	0.257448	-0.215629	0.340713	0.126583	0.000563381	No	No	PS	No	Yes
Phvul.005G158450	5	38690692	38691770	PTHR11875:SF63 - NUCLEOSOME ASSEMBLY PROTEIN 1,4 (1 of 1)	-0.293096	1.62829	0.426376	2.05688	-0.213035	NA	-0.600595	1.37488	0.783965	0.788384	No	No	n.m	No	No
Phvul.005G158500	5	38694475	38697361	PTHR31953:SF16 - BETA-FRUCTOFURANOSIDASE, INSOLUBLE ISOENZYME CWINV1-RELATED (1 of 3)	-0.716891	-0.402738	-0.181094	-0.591447	-1.27036	-0.0538561	-1.37863	1.47466	0.101997	-1.28285	No	No	PS	Yes	Yes
Phvul.005G158600	5	38712990	38718220	PTHR10593:SF24 - INDETERMINATE(ID)-DOMAIN 7 PROTEIN (1 of 2)	-0.482238	-0.152031	0.0533879	-0.106465	0.414989	-0.609931	0.099466	-0.148216	-0.0488494	0.50128	No	No	PS	No	Yes
Phvul.005G158700	5	38723211	38734421	K12309 - beta-galactosidase (GLB1, ELNR1) (1 of 1)	-0.0251688	0.0710101	0.0570375	0.120888	-0.223845	0.00398233	0.0806149	-0.0545501	0.0232471	-0.290676	No	No	PS	No	Yes
Phvul.005G158800	5	38735366	38735884	PTHR31301:SF27 - LOB DOMAIN-CONTAINING PROTEIN 22-RELATED (1 of 2)	n.m	n.m	n.m	n.m	n.m	n.m	n.m	n.m	n.m	n.m	No	YES	n.m	No	Yes
Phvul.005G158900	5	38748268	38749662	PTHR24361:SF243 - SERINE/THREONINE-PROTEIN KINASE BLUS1 (1 of 1)	n.m	n.m	n.m	n.m	n.m	n.m	n.m	n.m	n.m	n.m	No	No	PN	No	No
Phvul.005G159000	5	38751880	38759578	K03122 - transcription initiation factor TFIIA large subunit (TFIIA1, GTF2A1, TOA1) (1 of 2)	0.0473338	0.234207	-0.192005	0.0350191	-0.136878	0.0595324	-0.0496955	0.0159624	-0.037204	-0.135331	No	No	PN	No	No
Phvul.005G159100	5	38761481	38763496	PTHR31234:SF2 - LATE EMBRYOGENESIS ABUNDANT (LEA) HYDROXYPROLINE-RICH GLYCOPROTEIN FAMILY MEMBER (1 of 2)	-0.830023	0.268106	-0.825721	-0.563519	-0.784511	0.412734	0.0586982	-0.175951	-0.119196	-0.049168	No	No	PN	Yes	No
Phvul.005G159200	5	38772452	38778001	2.7.11.1 - Non-specific serine/threonine protein kinase / Threonine-specific protein kinase (1 of 1198)	0.00979311	-0.279264	0.376231	0.0898042	-0.225092	3.3792	0.806943	0.468831	1.27613	1.25509	No	No	PN	Yes	No
Phvul.005G159300	5	38781635	38784006	PF01535//PF13041 - PPR repeat (PPR) // PPR repeat family (PPR_2) (1 of 197)	1.08916	0.15464	0.13609	0.283004	0.405907	-0.516418	-0.347817	-0.0188557	-0.362005	0.0802175	No	No	PN	No	No
Phvul.005G159400	5	38792207	38799677	K15403 - fatty acid omega-hydroxy dehydrogenase (ACE, HTH) (1 of 2)	0.545853	-3.22005	3.61165	0.378745	1.93069	1.39273	-1.0468	2.28868	1.25688	2.3957	No	No	PN	No	No
Phvul.005G159500	5	38808588	38810365	PTHR31348:SF2 - EID1-LIKE F-BOX PROTEIN 1-RELATED (1 of 3)	-0.119643	0.0853543	0.0372494	0.115613	0.0699257	-0.32882	-0.0758749	-0.0647077	-0.144702	-0.100742	No	No	PN	No	No
Phvul.005G159600	5	38811636	38819017	PTHR11649:SF62 - PROTEIN SEY1 HOMOLOG (1 of 2)	-0.960435	-0.320137	-0.0350079	-0.362527	-1.08368	-1.80382	-0.70477	-0.531564	-1.24035	-0.967157	No	No	n.m	No	No
Phvul.005G159700	5	38822475	38822930	N.A	-1.3785	1.68	-3.28075	-1.60512	-1.03922	-3.37551	0.392624	-0.981159	-0.598059	-1.15922	No	No	n.m	Yes	No
Phvul.005G159800	5	38827329	38833501	PTHR22850:SF85 - WD-40 REPEAT-CONTAINING PROTEIN MSI4-RELATED (1 of 1)	0.617395	-0.0142625	0.285044	0.263579	0.555608	-0.140254	0.016636	0.0443569	0.0615468	0.97122	No	No	n.m	No	No
Phvul.005G159900	5	38835676	38838406	N.A	-0.204344	0.0845473	0.0643158	0.140939	-0.204215	-0.503791	0.120395	-0.21769	-0.101936	-0.271391	No	No	n.m	No	No
Phvul.005G160000	5	38840181	38846204	PTHR23421:SF74 - BETA-GALACTOSIDASE 1 (1 of 4)	-0.832004	-0.146225	-0.0335909	-0.186299	-0.0421383	0.914619	0.117286	0.362999	0.478396	0.523459	No	No	PN	No	No
Phvul.005G160100	5	38854916	38859919	K11145 - ribonuclease III family protein [EC:3.1.26.-] (K11145) (1 of 1)	0.414853	0.083016	0.223189	0.299786	0.448785	-0.26268	-0.186812	0.0771326	-0.108858	-0.0573614	No	No	PN	Yes	No
Phvul.005G160200	5	38861446	38866577	N.A	0.0871592	0.0825628	0.0139108	0.089293	0.147288	-0.0502567	0.038947	-0.105572	-0.0697352	-0.0887986	No	No	PN	No	No
Phvul.005G160300	5	38869845	38871586	N.A	NA	NA	-1.28413	-1.10443	-0.519062	-1.62786	0.0954625	-1.24425	-1.13848	-0.315443	No	No	n.m	No	No
Phvul.005G160400	5	38872124	38875200	PTHR18896:SF79 - PHOSPHOLIPASE D EPSILON (1 of 2)	-3.54885	-3.29881	-1.43324	-4.73513	0.452066	-1.61976	-2.1175	-0.718633	-2.88642	2.25467	No	No	n.m	No	No
Phvul.005G160500	5	38881981	38882811	PTHR19317:SF2 - PRA1 FAMILY PROTEIN C-RELATED (1 of 3)	-0.023777	0.10058	-0.170704	-0.0767727	-0.109168	1.59071	-0.185185	0.554252	0.365606	1.14868	No	No	PN	No	No
Phvul.005G160600	5	38884203	38888559	PTHR12801:SF66 - EXONUCLEASE-LIKE PROTEIN (1 of 1)	0.106024	0.128708	-0.0643489	0.0563887	0.0843528	-0.297421	-0.0410739	0.00263459	-0.0411561	-0.352896	No	No	PN	No	No
Phvul.005G160700	5	38889002	38895296	PTHR27001:SF152 - GENOMIC DNA, CHROMOSOME 3, P1 CLONE:MMM17-RELATED (1 of 2)	0.542345	-0.0303638	0.389075	0.352098	0.241899	0.407331	0.0211458	0.270124	0.289732	0.664894	No	No	PN	Yes	No
Phvul.005G160800	5	38907631	38910080	3.1.3.75 - Phosphoethanolamine/phosphocholine phosphatase / PHOSPHO1 (1 of 7)	-1.87257	0.235455	-1.21772	-0.982861	-0.43751	0.966459	0.915393	0.595462	1.5055	-0.385138	No	No	n.m	No	No
Phvul.005G160900	5	38912751	38915159	3.1.3.75 - Phosphoethanolamine/phosphocholine phosphatase / PHOSPHO1 (1 of 7)	-2.20216	-0.388741	-0.10178	-0.500871	-1.70147	-3.45402	-2.50068	-0.679419	-3.1866	-1.18159	No	No	n.m	Yes	No
Phvul.005G161000	5	38922284	38930633	K04354 - serine/threonine-protein phosphatase 2A regulatory subunit B (PPP2R2) (1 of 3)	-0.501898	0.0567575	-0.120514	-0.0720233	-0.0619297	-0.0749332	-0.16342	0.160422	-0.00596737	0.0851518	No	No	PN	No	No
Phvul.005G161100	5	38933275	38935408	K02140 - F-type H+-transporting ATPase subunit g (ATPeFG, ATP5L, ATP20) (1 of 3)	-0.276586	1.51515	-0.494279	1.0036	-0.159769	0.745852	-0.980336	0.438193	-0.546038	-1.26909	No	No	n.m	No	No
Phvul.005G161200	5	38939412	38941107	PF02701 - Dof domain, zinc finger (zf-Dof) (1 of 41)	-0.376402	-0.0638176	0.206553	0.135807	0.102649	0.330416	0.0615937	0.0426958	0.103746	0.410804	No	No	PN	No	No
Phvul.005G161300	5	38945790	38947644	K02903 - large subunit ribosomal protein L28e (RP-L28e, RPL28) (1 of 2)	0.150167	0.119323	0.0723225	0.185454	0.0615585	-0.588877	-0.220774	-0.292545	-0.515423	0.288436	No	No	PN	No	No
Phvul.005G161400	5	38949870	38951551	K12197 - charged multivesicular body protein 1 (CHMP1, VPS46, DID2) (1 of 1)	-0.299063	-0.118759	-0.36269	-0.487129	-0.0628114	0.482542	-0.270713	0.0697084	-0.203451	0.138802	No	No	PN	No	No
Phvul.005G161500	5	38954599	38959376	K03242 - translation initiation factor 2 subunit 3 (EIF2S3) (1 of 3)	0.6222	0.0333334	-0.000378794	0.0254068	0.0962891	0.0762106	-0.307693	-0.00910163	-0.317883	0.00515654	No	No	PN	No	No
Phvul.005G161600	5	38960874	38964964	K03242 - translation initiation factor 2 subunit 3 (EIF2S3) (1 of 3)	-0.668919	-0.159668	0.0918186	-0.0747181	0.0884022	-0.953405	-0.361396	0.0141391	-0.348224	-0.0137582	No	No	PN	No	No
Phvul.005G161700	5	38967590	38971535	PTHR11014:SF55 - IAA-AMINO ACID HYDROLASE ILR1-LIKE 1-RELATED (1 of 3)	-0.168538	-0.0143648	-0.00817201	-0.0304288	-0.100603	-0.605847	-0.250063	-0.217111	-0.469216	-0.180351	No	No	PN	No	No
Phvul.005G161800	5	38972673	38978648	2.1.1.190 - 23S rRNA (uracil(1939)-C(5))-methyltransferase / RNA uridine methyltransferase A (1 of 2)	1.12946	0.124144	0.462668	0.579205	0.3277	0.681595	0.30949	0.0641767	0.375038	0.216788	No	No	n.m	No	No
Phvul.005G161900	5	38987320	38989140	PTHR12565:SF174 - TRANSCRIPTION FACTOR BHLH87 (1 of 2)	-0.901186	1.09707	-0.204958	0.880869	-1.49226	-1.98565	-1.28731	-0.344276	-1.63897	-1.28446	No	No	n.m	No	No
Phvul.005G162000	5	38993166	38998348	PTHR27003:SF44 - LRR RECEPTOR-LIKE SERINE/THREONINE-PROTEIN KINASE MEE39-RELATED (1 of 2)	-4.62674	0.120665	-0.381654	-0.394572	-0.0705333	3.24156	0.786514	1.81277	2.62264	0.450811	No	No	n.m	No	No
Phvul.005G162100	5	38999867	39004502	PF00560//PF07714//PF12819 - Leucine Rich Repeat (LRR_1) // Protein tyrosine kinase (Pkinase_Tyr) // Carbohydrate-binding protein of the ER (Malectin_like) (1 of 8)	-3.26786	-0.775205	-0.711383	-1.49689	-1.6666	-3.975	-2.29546	-0.746526	-3.05205	-2.91878	No	No	n.m	No	No
Phvul.005G162200	5	39018960	39019373	PTHR27003:SF105 - LEUCINE-RICH REPEAT PROTEIN KINASE-RELATED (1 of 25)	n.m	n.m	n.m	n.m	n.m	n.m	n.m	n.m	n.m	n.m	No	No	n.m	No	No
Phvul.005G162300	5	39025481	39033425	PTHR27003:SF105 - LEUCINE-RICH REPEAT PROTEIN KINASE-RELATED (1 of 25)	n.m	n.m	n.m	n.m	n.m	n.m	n.m	n.m	n.m	n.m	No	No	n.m	No	No
Phvul.005G162400	5	39038168	39042473	PF00560//PF07714//PF12819 - Leucine Rich Repeat (LRR_1) // Protein tyrosine kinase (Pkinase_Tyr) // Carbohydrate-binding protein of the ER (Malectin_like) (1 of 8)	NA	NA	NA	NA	-0.358765	NA	-0.229796	-0.291233	-0.522821	-0.173403	No	No	n.m	No	No
Phvul.005G162500	5	39046586	39050880	PF00560//PF07714//PF12819 - Leucine Rich Repeat (LRR_1) // Protein tyrosine kinase (Pkinase_Tyr) // Carbohydrate-binding protein of the ER (Malectin_like) (1 of 8)	-2.74328	0.66747	0.426376	1.08689	-0.417054	2.30637	-0.229101	1.97073	1.71865	0.30749	No	No	n.m	No	No
Phvul.005G162600	5	39056289	39060693	PTHR27003:SF105 - LEUCINE-RICH REPEAT PROTEIN KINASE-RELATED (1 of 25)	n.m	n.m	n.m	n.m	n.m	n.m	n.m	n.m	n.m	n.m	No	No	n.m	No	No
Phvul.005G163000	5	39072533	39078166	PTHR27003:SF105 - LEUCINE-RICH REPEAT PROTEIN KINASE-RELATED (1 of 25)	-0.620192	0.00849072	0.509386	0.506808	-0.447692	-0.892598	0.25838	0.796335	1.05193	-1.17891	No	No	n.m	No	No
Phvul.005G163100	5	39084289	39089255	PF00560//PF07714//PF12819 - Leucine Rich Repeat (LRR_1) // Protein tyrosine kinase (Pkinase_Tyr) // Carbohydrate-binding protein of the ER (Malectin_like) (1 of 8)	NA	-0.294315	-0.054515	-0.355774	0.748747	-3.94254	-4.09374	1.85341	-2.25706	-1.47106	No	No	n.m	No	No
Phvul.005G163200	5	39090288	39092890	PTHR27003:SF105 - LEUCINE-RICH REPEAT PROTEIN KINASE-RELATED (1 of 25)	n.m	n.m	n.m	n.m	n.m	n.m	n.m	n.m	n.m	n.m	No	No	n.m	No	No
Phvul.005G163400	5	39100674	39101625	PTHR27003:SF105 - LEUCINE-RICH REPEAT PROTEIN KINASE-RELATED (1 of 25)	n.m	n.m	n.m	n.m	n.m	n.m	n.m	n.m	n.m	n.m	No	No	PN	No	No
Phvul.005G163500	5	39105374	39109602	PF00560//PF07714//PF12819 - Leucine Rich Repeat (LRR_1) // Protein tyrosine kinase (Pkinase_Tyr) // Carbohydrate-binding protein of the ER (Malectin_like) (1 of 8)	NA	-1.21443	0.387386	-0.836662	-0.519062	NA	-1.1627	0.804682	-0.353095	-0.654295	No	No	n.m	No	No
Phvul.005G163600	5	39118409	39119836	PTHR27003:SF105 - LEUCINE-RICH REPEAT PROTEIN KINASE-RELATED (1 of 25)	NA	NA	NA	NA	0.486441	NA	NA	NA	NA	NA	No	No	n.m	No	No
Phvul.005G163800	5	39127757	39136117	PTHR27003:SF105 - LEUCINE-RICH REPEAT PROTEIN KINASE-RELATED (1 of 25)	0.235952	-2.62846	3.3914	0.755839	2.12925	0.820801	0.156944	0.738238	0.892862	1.21645	No	No	PN	Yes	No
Phvul.005G163700	5	39127954	39129242	PTHR27003:SF105 - LEUCINE-RICH REPEAT PROTEIN KINASE-RELATED (1 of 25)	n.m	n.m	n.m	n.m	n.m	n.m	n.m	n.m	n.m	n.m	No	No	n.m	No	No
Phvul.005G163901	5	39140725	39145086	PTHR27003:SF105 - LEUCINE-RICH REPEAT PROTEIN KINASE-RELATED (1 of 25)	1.58781	-1.29945	1.64957	0.345421	0.443816	3.59362	-0.24006	2.17849	1.93268	1.50486	No	No	n.m	Yes	No
Phvul.005G164000	5	39150968	39160065	PF07714//PF12819//PF13855 - Protein tyrosine kinase (Pkinase_Tyr) // Carbohydrate-binding protein of the ER (Malectin_like) // Leucine rich repeat (LRR_8) (1 of 4)	n.m	n.m	n.m	n.m	n.m	n.m	n.m	n.m	n.m	n.m	No	No	n.m	No	No
Phvul.005G164100	5	39166488	39170563	PTHR27003:SF105 - LEUCINE-RICH REPEAT PROTEIN KINASE-RELATED (1 of 25)	n.m	n.m	n.m	n.m	n.m	n.m	n.m	n.m	n.m	n.m	No	No	n.m	No	No
Phvul.005G164200	5	39181695	39190531	PTHR27003:SF105 - LEUCINE-RICH REPEAT PROTEIN KINASE-RELATED (1 of 25)	n.m	n.m	n.m	n.m	n.m	n.m	n.m	n.m	n.m	n.m	No	No	n.m	No	No
Phvul.005G164300	5	39196766	39201557	PF00560//PF07714//PF12819 - Leucine Rich Repeat (LRR_1) // Protein tyrosine kinase (Pkinase_Tyr) // Carbohydrate-binding protein of the ER (Malectin_like) (1 of 8)	NA	-3.40739	1.60715	-1.79656	-0.505829	-2.77474	-4.40586	4.3405	-0.0702162	-0.570347	No	No	PN	No	No
Phvul.005G164400	5	39210414	39215052	PF00560//PF07714//PF12819 - Leucine Rich Repeat (LRR_1) // Protein tyrosine kinase (Pkinase_Tyr) // Carbohydrate-binding protein of the ER (Malectin_like) (1 of 8)	2.27561	-1.51719	1.49894	-0.0501762	-0.0188777	-2.6221	-5.0859	2.9525	-2.13309	-0.308196	No	No	n.m	No	No
Phvul.005G164500	5	39226711	39231448	PF00560//PF07714//PF12819 - Leucine Rich Repeat (LRR_1) // Protein tyrosine kinase (Pkinase_Tyr) // Carbohydrate-binding protein of the ER (Malectin_like) (1 of 8)	n.m	n.m	n.m	n.m	n.m	n.m	n.m	n.m	n.m	n.m	No	No	n.m	No	No
Phvul.005G164600	5	39235543	39237297	PTHR10788:SF19 - TREHALOSE-PHOSPHATE PHOSPHATASE E-RELATED (1 of 3)	n.m	n.m	n.m	n.m	n.m	n.m	n.m	n.m	n.m	n.m	No	No	n.m	No	No
Phvul.005G164700	5	39239815	39244615	PTHR27003:SF44 - LRR RECEPTOR-LIKE SERINE/THREONINE-PROTEIN KINASE MEE39-RELATED (1 of 2)	0.0625406	-0.0264023	-0.108347	-0.140954	-0.445206	0.332985	0.936312	-0.569455	0.366241	-0.741333	No	No	n.m	No	No
Phvul.005G164800	5	39245115	39246843	PTHR22835//PTHR22835:SF170 - ZINC FINGER FYVE DOMAIN CONTAINING PROTEIN // SUBFAMILY NOT NAMED (1 of 2)	2.74209	-0.485983	1.49682	1.00859	-0.306397	7.67307	1.69728	1.48254	3.17763	2.05802	No	No	PN	Yes	No
Phvul.005G164900	5	39246953	39250503	N.A	-1.0078	-0.00206803	-0.154953	-0.165698	-0.618436	-1.64125	-0.636259	0.359703	-0.279175	-1.35663	No	No	n.m	Yes	No
Phvul.005G165000	5	39255431	39264104	K04485 - DNA repair protein RadA/Sms (sms, radA) (1 of 2)	n.m	n.m	n.m	n.m	n.m	n.m	n.m	n.m	n.m	n.m	No	No	n.m	No	No
Phvul.005G165100	5	39264168	39268126	K00850 - 6-phosphofructokinase 1 (pfkA, PFK) (1 of 9)	-0.293264	0.381238	-0.321685	0.0526503	-0.319743	0.637846	0.258898	0.0486114	0.303845	-0.875487	No	No	PN	Yes	No
Phvul.005G165200	5	39270139	39274219	3.4.24.64 - Mitochondrial processing peptidase / Processing enhancing peptidase (1 of 3)	0.123641	0.00876736	-0.456065	-0.453019	0.514666	1.56561	0.2966	0.130516	0.423374	0.591247	No	No	n.m	Yes	No
Phvul.005G165300	5	39276026	39276986	K05759 - profilin (PFN) (1 of 5)	n.m	n.m	n.m	n.m	n.m	n.m	n.m	n.m	n.m	n.m	No	YES	n.m	No	Yes
Phvul.005G165400	5	39277925	39278068	N.A	n.m	n.m	n.m	n.m	n.m	n.m	n.m	n.m	n.m	n.m	No	No	n.m	No	No
Phvul.005G165500	5	39280277	39282885	PTHR32295:SF10 - CALMODULIN-BINDING FAMILY PROTEIN (1 of 2)	-1.13791	-3.14154	2.44851	-0.692702	0.697131	-1.041	-2.97668	2.81417	-0.170793	0.754363	No	No	n.m	Yes	No
Phvul.005G165600	5	39298879	39302889	PTHR31734:SF2 - AUXIN-RESPONSIVE PROTEIN IAA18-RELATED (1 of 2)	0.746084	-0.194719	0.910978	0.709529	0.369098	-1.02602	-0.869739	0.115806	-0.753309	0.0476858	No	No	PN	Yes	No
Phvul.005G165700	5	39303177	39303503	N.A	n.m	n.m	n.m	n.m	n.m	n.m	n.m	n.m	n.m	n.m	No	No	n.m	No	No
Phvul.005G165800	5	39315235	39317544	PF01535//PF12854//PF13041 - PPR repeat (PPR) // PPR repeat (PPR_1) // PPR repeat family (PPR_2) (1 of 29)	-0.324921	-0.315236	0.110267	-0.211401	-0.0917884	-0.923607	-0.269361	0.102323	-0.169381	0.000296453	No	No	PN	No	No
Phvul.005G165900	5	39320080	39324951	PTHR27001:SF102 - LYSM DOMAIN RECEPTOR-LIKE KINASE 3 (1 of 2)	0.0150505	-0.37928	0.534745	0.149303	-0.105139	4.66344	0.758435	0.594994	1.35035	2.33034	No	No	PN	Yes	No
Phvul.005G166000	5	39324566	39327066	PTHR10696//PTHR10696:SF21 - GAMMA-BUTYROBETAINE HYDROXYLASE-RELATED // SUBFAMILY NOT NAMED (1 of 1)	0.0474312	0.362887	-0.260939	0.0942053	0.0597269	-0.191755	0.123758	-0.124228	-0.00207021	-0.190076	No	No	PN	No	No
Phvul.005G166100	5	39328874	39341095	K15075 - DNA repair/transcription protein MET18/MMS19 (MET18, MMS19) (1 of 1)	0.0933435	-0.225186	0.138389	-0.0948776	0.221785	-0.610219	-0.103877	-0.465038	-0.568936	-0.143072	No	No	PN	No	No
Phvul.005G166200	5	39342657	39344289	PTHR28242:SF4 - HISTIDINE-CONTAINING PHOSPHOTRANSFER PROTEIN 4 (1 of 3)	NA	NA	NA	NA	-0.358765	-2.48267	-0.56789	0.469696	-0.0702155	-1.09881	No	No	n.m	No	No
Phvul.005G166300	5	39350606	39356131	PTHR24078:SF169 - DNAJ HOMOLOG SUBFAMILY C MEMBER 17 (1 of 1)	-0.148731	0.324699	-0.282373	0.0358772	0.219808	1.76817	0.921378	0.381824	1.30232	0.249186	No	No	PN	No	No
Phvul.005G166400	5	39363838	39369523	PTHR23406//PTHR23406:SF11 - MALIC ENZYME-RELATED // SUBFAMILY NOT NAMED (1 of 2)	-0.810107	0.117679	-0.321632	-0.210885	-0.290312	0.843938	0.456163	0.019521	0.47149	0.0774327	No	No	PN	No	No
Phvul.005G166500	5	39376767	39386569	PTHR19241:SF246 - ABC TRANSPORTER G FAMILY MEMBER 29 (1 of 2)	1.13495	-0.778975	1.10525	0.316379	1.166	-0.368866	-1.34209	2.59741	1.26201	-0.271157	No	No	PN	Yes	No

## Sheet: Dataset S4
Supplementary Dataset S4
		Dataset S4. Genes in common bean that are orthologous to genes in other species with known functions that are putatively involved in seed shattering or have potentially related functions (e.g., cell-wall modification, differentiation). Details of gene name and location, and description of common bean genes are reported. Genes with selection signature in Schmutz et al. (2014) and Bellucci et al. (…
Phaseolus vulgaris gene	Gene location	Gene description	Orthologous genes	Log2 fold-change										Domestication candidate gene (Andean pool); Schmutz et al. (2014)	Domestication candidate gene (Mesoamerican pool); Schmutz et al. (2014)	Putatively under selection (Mesoamerican pool); Bellucci et al. (2014)	References and Source
				5 DAP					10 DAP
				Midas vs G12873	AD_Snap vs AD	AD vs AW	AD_Snap vs AW	MD vs MW	Midas vs G12873	AD_Snap vs AD	AD vs AW	AD_Snap vs AW	MD vs MW
Phvul.001G023200	1: 1931951-1935673	TRANSCRIPTION FACTOR ALC-RELATED	AT5G67110 (A. thaliana ALCATRAZ)	0.979573	-0.459514	1.25768	0.787831	0.854938	-0.985354	-0.558479	-0.392213	-0.94037	0.496395	No	No	PN	Rajani and Sundaresan (2001)
Phvul.001G135100	1: 37340540-37343201	POLYGALACTURONASE ADPG1-RELATED	AT3G57510 (A. thaliana ADPG1)	-2.28879	1.45317	-1.50833	-0.0602222	-0.815726	0.161982	0.0295354	0.0635566	0.0877488	-0.302965	No	No	n.m	Ogawa et al. (2009)
Phvul.001G176400	1: 43316518-43317678	LIKE ARABINOGALACTAN PROTEIN 11	AT5G03170 (A. thaliana ATFLA11 FLA11)	-5.83476	-2.76058	-2.24352	-5.00584	-2.91416	-1.6127	-2.97556	1.26309	-1.72017	0.398312	No	No	PN	Johnson et al. (2011), TAIR database, UniProtKB - Q8LEJ6 (FLA11_ARATH)
Phvul.001G221500	1: 47685032-47687642	MYB DOMAIN PROTEIN 55	AT1G09540 (A. thaliana MYB61)	0.222355	0.161461	-0.0588138	0.0958801	0.314887	-1.50198	0.0316351	-0.589716	-0.560909	-0.421478	No	No	n.m	Newman et al. (2004), Romano et al. (2012), Zhang et al. (2018)
Phvul.001G229900	1: 48413534-48415874	MYB TRANSCRIPTION FACTOR	AT5G16600 (A. thaliana MYB43)	0.117696	0.105891	0.354346	0.45311	0.00123272	-1.39896	-0.592568	-0.380865	-0.975526	-0.90271	No	No	PN	Zhang et al. (2018), Geng et al. (2019), TAIR database
Phvul.001G246700	1: 49844861-49848369	LACCASE12RELATED	AT5G05390 (A. thaliana LAC12)	-3.28863	-0.126143	-1.91275	-2.04374	-2.71852	2.33712	-0.402459	-0.647759	-1.05777	-0.114286	No	No	PN	TAIR database
Phvul.002G016900	2: 1817500-1821008	FLORAL HOMEOTIC PROTEIN APETALA 2	LOC_Os04g55560 (O. sativa SHAT1)	0.105755	-0.00712371	0.199906	0.18578	0.206794	0.415196	0.222639	0.200429	0.422505	-0.317569	No	No	PN	Zhou et al. (2012)
Phvul.002G031600	2: 3205246-3208538	LACCASE11	AT5G03260 (A. thaliana LAC11)	0.729545	-1.23804	0.289349	-0.961084	0.125247	2.27866	-0.286887	0.191911	-0.104922	1.07667	No	No	PN	Zhao et al. (2013), TAIR database
Phvul.002G031700	2: 3210620-3213299	LACCASE11	AT5G03260 (A. thaliana LAC11)	-2.68885	-2.72575	0.126183	-2.59025	0.35027	-0.335861	-1.00905	0.115163	-0.908204	1.03911	No	No	PN	Zhao et al. (2013), TAIR database
Phvul.002G058900	2: 6283151-6284729	C2H2type zinc finger	Vigun03g302600 (V. unguiculata C2H2 zinc finger protein, candidate for QTL)	-0.437094	0.506707	-0.465925	0.0328262	-0.801118	0.20862	0.125278	0.0991838	0.224169	0.205714	No	No	PN	Lo et al. (2018)
Phvul.002G061000	2: 6759036-6762615	NAC DOMAIN CONTAINING PROTEIN 26-RELATED	Vigun03g306000 (V. unguiculata NAC TF, candidate for QTL), AT1G12260 (A. thaliana NAC007)	0.00946483	0.0451805	-0.854226	-0.817838	-0.408482	-0.16841	-1.5496	0.301847	-1.25905	-1.31918	No	No	n.m	Lo et al. (2018)
Phvul.002G094000	2: 17306370-17310901	Auxin efflux carrier family (PIN)	AT1G70940 (A. thaliana PIN3)	-0.229651	-0.00163763	-0.192777	-0.201444	-0.537186	1.16929	0.292799	0.712702	1.00432	0.824358	No	No	PN	Sorefan et al. (2009), TAIR database
Phvul.002G144900	2: 29395619-29397374	Dof domain, zinc finger	AT4G38000 (A. thaliana DOF4.7)	0.826442	-0.446037	0.662284	0.218165	0.64376	-0.0947714	-0.145959	0.0607985	-0.0827968	0.394797	No	No	PN	Wei et al. (2010), TAIR database
Phvul.002G147600	2: 29788761-29793861	MADSBOX PROTEIN SVP	Solyc11g010570 (S. lycopersicum JOINTLESS)	-0.657876	-1.99018	-0.762052	-2.777	-1.58983	0.481229	-1.49815	-0.204618	-1.69516	-2.09511	No	No	PN	Mao et al. (2000), Nakano et al. (2012)
Phvul.002G153300	2: 30701844-30708406	HOMEOBOX PROTEIN KNOTTED-1-LIKE 7	AT1G62990 (A. thaliana IRX11)	-0.838674	0.0291622	-0.645784	-0.624066	-0.643074	-0.867858	-0.577356	-0.195937	-0.775265	-0.75918	No	No	PN	Zhong et al. (2008), Ko et al. (2009), Romano et al. (2012), Zhang et al. (2018), TAIR database
Phvul.002G188600	2: 35129933-35135295	CELLULOSE SYNTHASE A CATALYTIC SUBUNIT 7	At5G44030 (A. thaliana IRX5)	0.695344	-1.03155	0.0910866	-0.948849	-0.81426	0.887428	0.4881	-0.791523	-0.30554	-0.113878	No	No	n.m	Kim et al. (2013), TAIR database, UniProtKB - A0A1R7T3H5 (A0A1R7T3H5_ARATH)
Phvul.002G240200	2: 41211632-41217591	CELLULOSE SYNTHASE A CATALYTIC SUBUNIT 8	AT4G18780 (A. thaliana IRX1)	-0.254985	0.45664	-1.25941	-0.814045	-0.271773	-1.82553	-1.02689	-1.99105	-3.02316	-2.7854	No	No	n.m	Taylor et al. (2004), Kim et al. (2013), Zhang et al. (2018), TAIR database
Phvul.002G243200	2: 41515924-41521518	MADS BOX PROTEIN	AT3G58780 (A. thaliana Shatterproof-1), AT2G42830 (A. thaliana Shatterproof-2), Solyc02g071730 (S. lycopersicum TAGL1)	-0.694947	0.223378	-0.462085	-0.247852	-0.381537	0.54362	0.429767	0.0145854	0.442075	0.269521	No	No	n.m	Liljegreen et al. (2000), Vrebalov et al. (2009)
Phvul.002G266400	2: 43771606-43773653	WRKY TRANSCRIPTION FACTOR 13RELATED	AT4G39410 (A. thaliana WRKY13)	0.660179	-0.105131	0.250125	0.136458	-0.198551	1.07473	0.533552	0.201761	0.731297	0.043105	No	YES	n.m	Li et al. (2015), TAIR database
Phvul.002G271000	2: 44186987-44188326	TRANSCRIPTION FACTOR HEC1	AT4G00120 (A. thaliana INDEHISCENT)	1.19704	1.34692	0.0829735	1.42461	0.111091	1.55781	1.51116	0.386839	1.90445	-0.297026	No	No	n.m	Liljegreen et al. (2004)
Phvul.002G271700	2: 44247536-44251023	NAC DOMAIN CONTAINING PROTEIN 103	AT5G09330 (A. thaliana NAC082)	-0.163889	0.114859	-0.0123569	0.0942455	0.0288302	-0.00748665	0.138934	0.0951824	0.233094	-0.0786086	No	No	PN	TAIR database
Phvul.002G283600	2: 45253741-45254983	No apical meristem (NAM) protein	AT5G13180 (A. thaliana NAC083)	-0.606798	-0.557672	-0.196111	-0.763826	-0.175815	0.0176961	0.211683	-0.12314	0.0825813	-0.0231318	No	No	PN	Yamaguchi et al. (2010), Zhang et al. (2018), TAIR database
Phvul.002G294800	2: 46387359-46388032	NUCLEOPORINRELATED	Glyma.16G141400 (G. max PDH1)	-4.25137	-1.18498	-3.19483	-4.38261	-2.60946	1.02193	-3.5192	1.24432	-2.28661	-0.469698	No	No	PN	Funatsuki et al. (2014)
Phvul.002G294900	2: 46395250-46395921	NUCLEOPORINRELATED	Glyma.16G141400 (G. max PDH1)	-2.90795	-2.01293	-1.13722	-3.16377	-2.30917	2.62249	-3.10388	2.79572	-0.318492	-1.69239	No	No	PN	Funatsuki et al. (2014)
Phvul.002G330300	2: 49472416-49475804	auxin efflux carrier family (PIN)	AT1G73590 (A. thaliana PIN1)	0.0552239	-0.301154	0.40711	0.0928265	0.235898	-1.51627	-0.401228	0.0280137	-0.37128	-0.0356939	No	No	n.m	Sorefan et al. (2009), TAIR database
Phvul.003G007800	3: 874675-878670	Myb/SANTlike DNAbinding domain (Myb_DNAbind_4)	LOC_Os04g57530 (O. sativa Shattering4)	3.70319	-0.0551105	2.78447	2.72992	-0.977679	-0.478288	-0.110947	1.41908	1.31615	-0.418057	No	No	n.m	Li et al. (2006), Lin et al. (2007)
Phvul.003G032500	3: 3327834-3333331	auxin efflux carrier family (PIN)	AT1G70940 (A. thaliana PIN3)	0.843621	0.429366	0.695341	1.11767	-0.140996	1.10134	0.745096	0.710667	1.45272	0.79043	No	No	PS	Sorefan et al. (2009), TAIR database
Phvul.003G039200	3: 4238276-4242234	AGAMOUSLIKE MADSBOX PROTEIN AGL8RELATED	AT5G60910 (A. thaliana FRUITFULL), Solyc05g056620 (S. lycopersicum MACROCALYX)	0.0988273	-1.20107	1.17106	-0.0307807	-0.904116	2.34073	-0.0368585	1.87889	1.84794	-1.13506	No	No	n.m	Gu et al. (1998), Nakano et al. (2012)
Phvul.003G078600	3: 12584313-12586676	PEROXIDASE 42	AT4G21960 (A. thaliana PRXR1)	-0.622906	0.241772	-0.307855	-0.0735795	-0.313669	0.200205	0.160691	-0.00302825	0.153702	-0.311847	No	No	PN	UniProtKB - Q9SB81 (PER42_ARATH)
Phvul.003G154600	3: 37024434-37030325	XBOX TRANSCRIPTION FACTORRELATED	AT5G17420 (A. thaliana IRX3)	-4.2212	-1.33292	-2.70842	-4.04071	-3.14947	-2.74194	-2.55885	-1.11576	-3.6808	-1.92896	No	No	PN	Kim et al. (2013), TAIR database, UniProtKB - Q9SWW6 (CESA7_ARATH)
Phvul.003G166100	3: 38602330-38606127	AXIAL REGULATOR YABBY 5	LOC_Os03g44710 (O. sativa Sh1), Sobic.001G152901 (S. bicolor Shattering1)	0.239133	-0.612954	0.619566	0.00447009	0.631191	-5.2206	-1.65639	-0.807768	-2.4673	-0.214945	No	No	PS	Lin et al. (2012)
Phvul.003G182700	3: 40556675-40562073	MADS BOX PROTEIN	AT5G60910 (A. thaliana FRUITFULL), Solyc05g056620 (S. lycopersicum MACROCALYX)	0.551477	-0.254061	-0.302557	-0.564302	-2.6285	0.13724	-0.232456	-0.0253898	-0.260376	-6.50625	No	No	n.m	Gu et al. (1998), Nakano et al. (2012)
Phvul.003G213500	3: 44001711-44008951	HOMEOBOX PROTEIN KNOTTED1LIKE 7	AT1G62990 (A. thaliana IRX11)	-0.81461	-0.342355	-0.062911	-0.412971	-0.473026	-0.992646	-0.432439	-0.584703	-1.01975	-0.987282	No	No	PN	Zhong et al. (2008), Ko et al. (2009), Romano et al. (2012), Zhang et al. (2018), TAIR database
Phvul.003G217600	3: 44520097-44526164	NAC DOMAIN CONTAINING PROTEIN 26	Vigun03g306000 (V. unguiculata NAC TF, candidate for QTL), AT1G12260 (A. thaliana NAC007)	-1.79401	-1.31039	0.435383	-0.882851	0.524999	0.176444	-0.30933	-0.27909	-0.592646	0.452987	No	No	PN	Lo et al. (2018)
Phvul.003G221000	3: 44958664-44959509	C2H2type zinc finger	Vigun03g302600 (V. unguiculata C2H2 zinc finger protein, candidate for QTL)	n.m	n.m	n.m	n.m	n.m	n.m	n.m	n.m	n.m	n.m	No	No	PN	Lo et al. (2018)
Phvul.003G241900	3: 47672042-47675777	FLORAL HOMEOTIC PROTEIN APETALA 2	LOC_Os04g55560 (O. sativa SHAT1)	-0.120424	-0.194003	0.0460067	-0.155106	-0.351974	0.0777052	-0.167208	0.307587	0.139522	-0.582866	No	No	n.m	Zhou et al. (2012)
Phvul.003G252100	3: 49124934-49125774	NUCLEOPORINRELATED	Glyma.16G141400 (G. max PDH1)	2.47513	1.45166	-1.06845	0.378991	-1.26526	3.68586	1.6993	-0.863183	0.831332	-1.74823	YES	No	n.m	Funatsuki et al. (2014)
Phvul.003G281000	3: 51810723-51816309	AGAMOUSLIKE MADSBOX PROTEIN AGL8RELATED	AT5G60910 (A. thaliana FRUITFULL), Solyc05g056620 (S. lycopersicum MACROCALYX)	-1.51968	-1.69435	0.236788	-1.46841	-0.253809	1.48702	-0.277802	1.02697	0.751193	-0.512291	YES	No	n.m	Gu et al. (1998), Nakano et al. (2012)
Phvul.003G287600	3: 52507029-52508416	Dof domain, zinc finger	AT4G38000 (A. thaliana DOF4.7)	1.71239	-0.244495	-1.21724	-1.4664	-0.411296	-0.685566	0.236635	-0.127306	0.0975807	-0.398052	YES	No	PN	Wei et al. (2010), TAIR database
Phvul.004G012000	4: 2010123-2013813	TRANSCRIPTION FACTOR MYB21RELATED	AT3G27810 (A. thaliana MYB21)	1.3695	-1.14304	0.718896	-0.430249	0.273913	2.22018	-2.18565	1.80011	-0.38394	1.63474	No	No	n.m	Shin et al. (2002), Battat et al. (2019), TAIR database
Phvul.004G046000	4: 5486723-5490167	MYBLIKE DNABINDING PROTEIN MYB	AT3G08500 (A. thaliana MYB83)	-4.35986	-0.681971	-2.62253	-3.28018	-2.74607	1.8116	-1.01113	-0.567298	-1.58549	-1.43701	No	No	PN	McCarthy et al. (2009), Zhong and Ye (2012), Zhang et al. (2018), TAIR database
Phvul.004G144900	4: 44604997-44608054	MYB TRANSCRIPTION FACTOR	AT1G17950 (A. thaliana MYB52)	-4.05515	-2.41434	-1.13341	-3.56091	-2.82628	-1.90333	-1.65153	-1.19664	-2.85515	-2.48269	No	No	PN	Zhong et al. (2008), Zhang et al. (2018), TAIR database
Phvul.004G150600	4: 45265768-45269527	auxin efflux carrier family (PIN)	AT1G73590 (A. thaliana PIN1)	1.18054	-0.0180297	0.271529	0.246474	0.497424	-0.258324	-0.345938	0.0250285	-0.322973	-0.0741543	No	No	PS	Sorefan et al. (2009), TAIR database
Phvul.005G007900	5: 670006-675996	No apical meristem (NAM) protein	Vigun03g306000 (V. unguiculata NAC TF, candidate for QTL), AT1G12260 (A. thaliana NAC007)	-0.192867	-1.38494	0.682063	-0.706629	0.273446	0.170722	-0.702884	-0.0747445	-0.806039	0.131112	No	No	n.m	Lo et al. (2018)
Phvul.005G044600	5: 4666778-4669877	N.A	AT1G32770 (A. thaliana NST3), AT2G46770 (A. thaliana NST1), AT3G61910 (A. thaliana NST2), AT4G36160 (A. thaliana NAC076), Glyma.16G019400 (G. max Shatt 1-5)	NA	-1.95981	-1.21666	-3.19702	-0.645116	-4.11073	-1.74841	-0.387778	-2.14505	-1.51899	No	No	n.m	Mitsuda and Ohme-Takagi (2008), Dong et al. (2014), Zhou et al. (2014), Zhang et al. (2018), TAIR database
Phvul.005G060000	5: 8434438-8437369	F3O9.29 PROTEINRELATED	AT1G79180 (A. thaliana MYB63), AT1G16490 (A. thaliana MYB58)	-0.753937	-0.401304	-0.850448	-1.25586	-1.45042	-1.2631	-2.61715	-1.70043	-4.32235	-2.41865	No	No	n.m	Zhou et al. (2009), Zhang et al. (2018), TAIR database
Phvul.005G091200	5: 25636647-25640316	GALACTURONOSYLTRANSFERASE 12-RELATED	AT5G54690 (A. thaliana IRX8)	-2.97353	-0.401068	-2.00945	-2.40941	-2.63753	-2.78673	-2.29579	-1.63955	-3.94309	-2.57528	No	No	PN	Persson et al. (2007), Hao et al. (2014), TAIR database, UniProtKB - Q9FH36 (GAUTC_ARATH)
Phvul.005G117600	5: 35174317-35183295	AXIAL REGULATOR YABBY 2-RELATED	LOC_Os03g44710 (O. sativa Sh1), Sobic.001G152901 (S. bicolor Shattering1)	0.0113778	0.317111	-0.0730559	0.237643	-0.207762	1.91364	0.501577	0.597059	1.0959	0.695057	No	No	PN	Lin et al. (2012)
Phvul.005G157600	5: 38638487-38640559	MYB DOMAIN PROTEIN 26	AT3G13890 (A.thaliana MYB26), Vigun05g273500 (V. unguiculata MYB26)	-2.09841	-0.0552486	-1.30804	-1.36925	-4.80534	3.94816	-0.207716	1.44263	1.22957	-2.15894	No	No	n.m	Yang et al. (2007 and 2017), Lo et al. (2018), Takahashi et al. (2019b)
Phvul.006G034300	6: 12907811-12911918	AGAMOUSLIKE MADSBOX PROTEIN AGL1RELATED	AT3G58780 (A. thaliana Shatterproof-1), AT2G42830 (A. thaliana Shatterproof-2), Solyc02g071730 (S. lycopersicum TAGL1)	0.455453	0.517673	-0.526246	-0.0164644	0.324632	0.0681964	0.133441	-0.200479	-0.0725252	0.0450951	No	No	n.m	Liljegreen et al. (2000), Vrebalov et al. (2009)
Phvul.006G065800	6: 17662858-17666678	LACCASE16	AT2G38080 (A. thaliana IRX12/LAC4), AT5G01190 (A. thaliana LAC10)	-2.46481	-1.67715	0.0608325	-1.62349	-0.71074	0.757454	-0.864244	-0.420815	-1.2922	-0.693147	No	No	PN	Berthet et al. (2011), Zhao et al. (2013) TAIR database
Phvul.006G129200	6: 23705846-23709150	PEROXIDASE 22RELATED	AT3G49120 (A. thaliana PERX34)	-1.81018	0.257765	0.525764	0.772542	2.25333	-0.723065	-0.0110859	-0.340544	-0.361294	1.79398	No	No	n.m	TAIR database, UniProtKB - Q9SMU8 (PER34_ARATH)
Phvul.006G129400	6: 23721882-23724151	PEROXIDASE 22RELATED	AT3G49120 (A. thaliana PERX34)	1.30006	-0.594836	2.75836	2.15479	-1.17425	2.22018	-0.282903	2.15478	1.87509	-1.65132	No	No	n.m	TAIR database, UniProtKB - Q9SMU8 (PER34_ARATH)
Phvul.006G129500	6: 23728408-23730249	PEROXIDASE 22RELATED	AT3G49120 (A. thaliana PERX34)	0.023654	0.12054	0.848559	0.961242	-0.452287	1.83132	-1.57904	2.1707	0.586552	-1.11117	No	No	n.m	TAIR database, UniProtKB - Q9SMU8 (PER34_ARATH)
Phvul.006G129600	6: 23736485-23738741	PEROXIDASE 22RELATED	AT3G49120 (A. thaliana PERX34)	0.0353119	-0.634942	0.498297	-0.14441	0.806322	4.02848	0.416289	0.951528	1.36806	3.39206	No	No	PN	TAIR database, UniProtKB - Q9SMU8 (PER34_ARATH)
Phvul.006G129700	6: 23750050-23752814	PEROXIDASE 22RELATED	AT3G49120 (A. thaliana PERX34)	1.70477	-0.394234	1.1325	0.731511	0.412681	3.61542	-0.115007	1.70511	1.59073	1.31798	No	No	PN	TAIR database, UniProtKB - Q9SMU8 (PER34_ARATH)
Phvul.006G129800	6: 23767219-23771333	PEROXIDASE 22RELATED	AT3G49120 (A. thaliana PERX34)	-2.55362	-0.775205	-1.22448	-2.00861	0.162007	NA	-0.866321	0.0114281	-0.862271	-0.0131043	No	No	n.m	TAIR database, UniProtKB - Q9SMU8 (PER34_ARATH)
Phvul.006G129900	6: 23771541-23774909	PEROXIDASE 22RELATED	AT3G49120 (A. thaliana PERX34)	-3.54885	-3.60918	0.303884	-3.31893	-0.341901	-1.79637	-2.36322	1.66133	-0.683895	-0.433494	No	No	PN	TAIR database, UniProtKB - Q9SMU8 (PER34_ARATH)
Phvul.006G130000	6: 23785101-23790542	PEROXIDASE 22RELATED	AT3G49120 (A. thaliana PERX34)	NA	-0.294315	-0.831506	-1.13161	-1.08754	NA	-3.92646	4.01954	0.0995117	-3.38574	No	No	n.m	TAIR database, UniProtKB - Q9SMU8 (PER34_ARATH)
Phvul.006G130100	6: 23797466-23799135	PEROXIDASE 22RELATED	AT3G49120 (A. thaliana PERX34)	6.40345	0.4728	1.60059	2.06442	3.06425	5.55397	1.18238	1.66371	2.84564	3.51249	No	No	n.m	TAIR database, UniProtKB - Q9SMU8 (PER34_ARATH)
Phvul.006G169600	6: 27307945-27315783	FLORAL HOMEOTIC PROTEIN AGAMOUS	AT3G58780 (A. thaliana Shatterproof-1), AT2G42830 (A. thaliana Shatterproof-2), Solyc02g071730 (S. lycopersicum TAGL1)	-0.175623	0.174245	0.00273911	0.169657	-0.20456	-0.292321	-0.272983	0.167679	-0.108409	-0.709566	No	No	PN	Liljegreen et al. (2000), Vrebalov et al. (2009)
Phvul.007G100500	7: 11123138-11125248	Myb/SANTlike DNAbinding domain (Myb_DNAbind_4)	LOC_Os04g57530 (O. sativa Shattering4)	1.75818	-0.115499	0.818409	0.708201	-0.589757	-1.25936	0.378977	-0.63644	-0.209852	-0.38493	YES	No	n.m	Li et al. (2006), Lin et al. (2007)
Phvul.007G206200	7: 32882257-32884296	MYB DOMAIN PROTEIN 55	AT1G09540 (A. thaliana MYB61)	-2.0351	0.20736	-1.16906	-0.972382	-0.923775	-1.47825	-0.16455	-0.262954	-0.431191	-0.39907	No	No	n.m	Newman et al. (2004), Romano et al. (2012), Zhang et al. (2018)
Phvul.007G253101	7: 37499240-37502544	POLYGALACTURONASE ADPG1RELATED	AT3G57510 (A. thaliana ADPG1)	NA	NA	NA	NA	0.224135	NA	-2.19542	2.80376	0.608684	-0.493997	No	No	n.m	Ogawa et al. (2009)
Phvul.008G001000	8: 93156-100723	No apical meristem (NAM) protein	AT5G13180 (A. thaliana NAC083)	1.35336	0.0115986	0.595787	0.601793	0.385522	0.298206	-1.09037	1.21299	0.125393	0.0945521	No	No	PN	Yamaguchi et al. (2010), Zhang et al. (2018), TAIR database
Phvul.008G100400	8: 16001509-16004021	LACCASE17	AT2G29130 (A. thaliana LAC2), AT5G60020 (A. thaliana LAC17)	-4.06389	-2.03613	-1.89723	-3.94082	-2.30004	0.388977	-1.84469	-1.43513	-3.28621	-2.425	No	No	n.m	Berthet et al. (2011), Zhao et al. (2013), TAIR database
Phvul.008G100500	8: 15942185-15944857	MULTICOPPER OXIDASE	AT2G29130 (A. thaliana LAC2), AT5G60020 (A. thaliana LAC17)	-3.34294	-0.803071	-0.992534	-1.79771	-1.89032	-0.327672	-2.09255	-0.567408	-2.66346	-1.68777	No	No	n.m	Berthet et al. (2011), Zhao et al. (2013), TAIR database
Phvul.008G106475	8: 15971589-15973879	MULTICOPPER OXIDASE	AT2G29130 (A. thaliana LAC2), AT5G60020 (A. thaliana LAC17)	-5.04968	-2.06696	-4.1874	-6.26256	-3.86818	0.42589	-3.2553	0.525303	-2.74846	-2.22549	No	No	n.m	Berthet et al. (2011), Zhao et al. (2013), TAIR database
Phvul.008G107100	8: 11906138-11911343	LACCASE16	AT2G38080 (A. thaliana IRX12/LAC4), AT5G01190 (A. thaliana LAC10)	0.89043	0.135774	-0.196434	-0.0731018	-4.85055	-7.11258	-6.53514	-1.4231	-7.96391	-5.46494	No	No	n.m	Berthet et al. (2011), Zhao et al. (2013), TAIR database
Phvul.008G114300	8: 13367166-13373327	BEL1LIKE HOMEODOMAIN PROTEIN 8RELATED	AT5G02030 (A. thaliana REPLUMLESS), LOC_Os05g38120 (O. sativa SH5), LOC_Os01g62920 (O. sativa qSH1)	-1.49504	-0.955213	-0.0180712	-0.982213	-0.16522	-1.58628	-0.561575	-0.62922	-1.19292	-0.650925	No	No	PN	Roeder et al. (2003), Yoon et al. (2014), Konishi et al. (2006)
Phvul.008G155700	8: 26034162-26037743	TRANSCRIPTION FACTOR MYB21RELATED	AT3G27810 (A. thaliana MYB21)	NA	-0.775205	0.105786	-0.676366	-0.881772	NA	NA	NA	NA	0.30749	No	No	n.m	Shin et al. (2002), Battat et al. (2019), TAIR database
Phvul.008G155900	8: 26490735-26495458	TRANSCRIPTION FACTOR MYB21RELATED	AT3G27810 (A. thaliana MYB21)	-2.55362	-1.8786	0.259095	-1.65643	-1.28287	NA	-0.229796	-0.291233	-0.522821	-0.814592	No	No	n.m	Shin et al. (2002), Battat et al. (2019), TAIR database
Phvul.008G190600	8: 52994985-53003835	AGAMOUSLIKE MADSBOX PROTEIN AGL1RELATED	AT3G58780 (A. thaliana Shatterproof-1), AT2G42830 (A. thaliana Shatterproof-2), Solyc02g071730 (S. lycopersicum TAGL1)	-0.112432	0.0945968	-0.0623545	0.025614	-0.0190205	0.046265	0.297529	-0.13367	0.161646	-0.103268	No	No	n.m	Liljegreen et al. (2000), Vrebalov et al. (2009)
Phvul.008G220300	8: 56929441-56932853	LACCASE12RELATED	AT5G05390 (A. thaliana LAC12)	-3.58701	-1.49458	-2.92706	-4.42664	-1.70633	3.50964	-0.596493	-0.295318	-0.899351	-0.868381	YES	No	PN	TAIR database
Phvul.008G236500	8: 58475676-58478112	MYBLIKE DNABINDING PROTEIN MYB	AT5G16600 (A. thaliana MYB43)	0.494596	0.309491	0.32626	0.627397	-0.952024	0.200097	0.345129	-1.30425	-0.961831	-1.98631	No	No	PN	Zhang et al. (2018), Geng et al. (2019), TAIR database
Phvul.008G263100	8: 60964821-60968048	LACCASE16	AT2G38080 (A. thaliana IRX12/LAC4), AT5G01190 (A. thaliana LAC10)	-6.2878	-2.86005	-0.62298	-3.5048	-1.59933	0.765026	-1.82159	-0.577726	-2.4027	-1.17298	No	No	n.m	Berthet et al. (2011), Zhao et al. (2013) TAIR database
Phvul.009G090100	9: 14470095-14476215	CELLULOSE SYNTHASE A CATALYTIC SUBUNIT 8 [UDPFORMING]	AT4G18780 (A. thaliana IRX1)	-5.10443	-2.01042	-2.68438	-4.69299	-3.50789	-3.26332	-2.64236	-0.482962	-3.13128	-1.7288	No	No	PN	Taylor et al. (2004), Kim et al. (2013), Zhang et al. (2018), TAIR database
Phvul.009G119900	9: 18327850-18329164	MYBLIKE DNABINDING PROTEIN MYB	AT1G22640 (A. thaliana MYB3), AT4G38620 (A. thaliana MYB4), AT4G34990 (A. thaliana MYB32)	-1.76243	0.06929	-0.981294	-0.921287	-1.07517	-0.863852	-0.00683768	-0.459826	-0.470173	-0.678421	No	No	PN	Preston et al. (2004), Zhou et al. (2017), Zhang et al. (2018), TAIR database
Phvul.009G133700	9: 20210580-20212222	MYBLIKE DNABINDING PROTEIN MYB	AT1G17950 (A. thaliana MYB52)	-1.20762	0.301652	-2.68769	-2.39294	-3.3078	-4.93608	-3.80866	-1.89926	-5.71121	-3.55448	No	No	PN	Zhong et al. (2008), Zhang et al. (2018), TAIR database
Phvul.009G138600	9: 20940885-20944009	WRKY TRANSCRIPTION FACTOR 13RELATED	AT4G39410 (A. thaliana WRKY13)	0.363336	-0.423404	0.768629	0.33353	0.788194	-0.327234	0.125392	0.185548	0.317086	0.126949	No	No	PN	Li et al. (2015), TAIR database
Phvul.009G149200	9: 22263328-22264244	TRANSCRIPTION FACTOR HEC3RELATED	AT4G00120 (A. thaliana INDEHISCENT)	0.831085	0.0215595	-0.145208	-0.131614	-0.344152	-2.92017	-0.0589191	-0.232167	-0.303212	-0.537522	No	No	n.m	Liljegreen et al. (2004)
Phvul.009G150100	9: 22351935-22356421	NAC DOMAIN CONTAINING PROTEIN 103	AT5G09330 (A. thaliana NAC082)	-0.204751	-0.0527561	-0.0523467	-0.111805	0.167771	-0.223282	-0.102039	0.238731	0.134677	0.00912309	No	No	PN	TAIR database
Phvul.009G158200	9: 23450153-23451812	MYB TRANSCRIPTION FACTORRELATED	AT1G22640 (A. thaliana MYB3), AT4G38620 (A. thaliana MYB4), AT4G34990 (A. thaliana MYB32)	-1.50216	-0.615413	-0.464385	-1.08521	-1.13978	-0.946267	-0.552671	-0.11098	-0.663565	-0.667937	No	No	n.m	Preston et al. (2004), Zhou et al. (2017), Zhang et al. (2018), TAIR database
Phvul.009G163200	9: 24243204-24245467	No apical meristem (NAM) protein	AT5G13180 (A. thaliana NAC083)	0.480823	-0.00731331	0.0330338	0.0150314	-0.242668	0.796456	0.284525	0.0721205	0.35439	-0.00346259	No	No	n.m	Yamaguchi et al. (2010), Zhang et al. (2018), TAIR database
Phvul.009G203400	9: 30856875-30865960	MADS BOX PROTEIN	AT5G60910 (A. thaliana FRUITFULL), Solyc05g056620 (S. lycopersicum MACROCALYX)	-0.0114616	-0.209537	0.140246	-0.0755047	0.102877	0.495471	-0.0497719	0.274654	0.22259	-0.296883	YES	YES	PS	Gu et al. (1998), Nakano et al. (2012)
Phvul.009G205100	9: 31092421-31098144	XBOX TRANSCRIPTION FACTORRELATED	AT5G17420 (A. thaliana IRX3)	-3.58612	-1.87968	-1.58247	-3.46963	-3.05826	-4.22968	-2.71737	-0.803191	-3.52453	-2.4948	No	YES	PN	Kim et al. (2013), TAIR database, UniProtKB - Q9SWW6 (CESA7_ARATH)
Phvul.009G205200	9: 31104084-31109727	CELLULOSE SYNTHASE A CATALYTIC SUBUNIT 4 [UDPFORMING]	AT5G17420 (A. thaliana IRX3)	-2.72033	-0.763712	-1.88209	-2.63453	0.535022	-2.31857	-1.16895	0.00794161	-1.16897	-1.69849	No	YES	n.m	Kim et al. (2013), TAIR database, UniProtKB - Q9SWW6 (CESA7_ARATH)
Phvul.009G242700	9: 36364660-36371118	CELLULOSE SYNTHASE A CATALYTIC SUBUNIT 7 [UDPFORMING]	At5G44030 (A. thaliana IRX5)	-4.61649	-2.14642	-2.2616	-4.41396	-3.26717	-3.67475	-2.62536	-0.587785	-3.21872	-2.10244	No	No	PN	Kim et al. (2013), TAIR database, UniProtKB - A0A1R7T3H5 (A0A1R7T3H5_ARATH)
Phvul.010G011900	10: 1529446-1534930	BEL1LIKE HOMEODOMAIN PROTEIN 8RELATED	AT5G02030 (A. thaliana REPLUMLESS), LOC_Os05g38120 (O. sativa SH5), LOC_Os01g62920 (O. sativa qSH1)	0.257349	-0.534957	0.128668	-0.412121	0.0334776	1.00706	0.268939	0.126824	0.390895	0.259336	No	No	PS	Roeder et al. (2003), Yoon et al. (2014), Konishi et al. (2006)
Phvul.010G073800	10: 15948257-15952397	LACCASE16	AT2G38080 (A. thaliana IRX12/LAC4), AT5G01190 (A. thaliana LAC10)	-3.46414	-1.08129	-2.48976	-3.57578	-3.21565	-1.73592	-2.10799	-1.58612	-3.70068	-2.10448	No	No	PN	Berthet et al. (2011), Zhao et al. (2013), TAIR database
Phvul.010G118700	10: 39859044-39861195	NAC DOMAINCONTAINING PROTEIN 43RELATED	AT1G32770 (A. thaliana NST3), AT2G46770 (A. thaliana NST1), AT3G61910 (A. thaliana NST2), AT4G36160 (A. thaliana NAC076), Glyma.16G019400 (G. max Shatt 1-5)	-3.38799	-0.870696	-2.49989	-3.37896	-2.17114	-0.839748	-2.11343	-0.388115	-2.50754	-0.912211	No	No	PS	Mitsuda and Ohme-Takagi (2008), Dong et al. (2014), Zhou et al. (2014), Zhang et al. (2018), TAIR database
Phvul.010G137500	10: 42000180-42001983	MYB DOMAIN PROTEIN 26	AT3G13890 (A.thaliana MYB26), Vigun05g273500 (V. unguiculata MYB26)	-5.19246	-3.26443	-2.35277	-5.62605	-0.450623	-3.84434	-5.92376	2.44019	-3.48581	2.99025	No	No	n.m	Yang et al. (2007 and 2017), Lo et al. (2018), Takahashi et al. (2019b)
Phvul.011G003900	11: 283185-285406	PROTEIN BEARSKIN1	AT1G32770 (A. thaliana NST3), AT2G46770 (A. thaliana NST1), AT3G61910 (A. thaliana NST2), AT4G36160 (A. thaliana NAC076), Glyma.16G019400 (G. max Shatt 1-5)	NA	-0.294315	0.426376	NA	-0.358765	NA	NA	-1.37748	-1.032	-0.3337	No	No	n.m	Mitsuda and Ohme-Takagi (2008), Dong et al. (2014), Zhou et al. (2014), Zhang et al. (2018), TAIR database
Phvul.011G005700	11: 417719-422469	No apical meristem (NAM) protein	Vigun03g306000 (V. unguiculata NAC TF, candidate for QTL), AT1G12260 (A. thaliana NAC007)	0.673133	-0.991488	0.918002	-0.0846534	0.539035	-1.05291	-0.644946	-0.17018	-0.811913	0.266202	No	No	n.m	Lo et al. (2018)
Phvul.011G034900	11: 3219957-3221372	TRANSCRIPTION REPRESSOR MYB4	AT1G22640 (A. thaliana MYB3), AT4G38620 (A. thaliana MYB4), AT4G34990 (A. thaliana MYB32)	-1.34991	0.119172	-0.602435	-0.490412	-0.594979	-0.184528	-0.464119	0.435761	-0.0256411	0.133313	No	No	PN	Preston et al. (2004), Zhou et al. (2017), Zhang et al. (2018), TAIR database
Phvul.011G059800	11: 5367601-5369944	MYBLIKE DNABINDING PROTEIN MYB	AT5G12870 (A. thaliana MYB46)	-6.38806	-1.55239	-3.2026	-4.7261	-3.17622	-0.529098	-1.93531	-0.392685	-2.33698	-1.28217	No	No	PN	Zhong et al. (2007), McCarthy et al. (2009), Ko et al. (2009), Zhong and Ye (2012), Kim et al. (2013), Zhang et al. (2018), TAIR database
Phvul.011G062600	11: 5601023-5604146	MULTICOPPER OXIDASE	AT2G29130 (A. thaliana LAC2), AT5G60020 (A. thaliana LAC17)	-2.31492	-0.308166	-0.684267	-1.00202	-2.05626	-1.69118	-2.15803	-1.18627	-3.34776	-3.14898	No	YES	n.m	Berthet et al. (2011), Zhao et al. (2013), TAIR database
Phvul.011G100300	11: 10729512-10736267	AXIAL REGULATOR YABBY 2RELATED	LOC_Os03g44710 (O. sativa Sh1), Sobic.001G152901 (S. bicolor Shattering1)	0.314277	0.629814	0.0493264	0.672993	0.25431	1.99701	0.979405	0.488258	1.46492	1.10796	No	No	n.m	Lin et al. (2012)
Phvul.011G141200	11: 36072643-36076081	GALACTURONOSYLTRANSFERASE 12RELATED	AT5G54690 (A. thaliana IRX8)	-4.36061	-2.24099	-1.05923	-3.30508	-2.45193	-4.86926	-3.94427	-0.920972	-4.87275	-2.93771	No	No	PN	Persson et al. (2007), Hao et al. (2014), TAIR database, UniProtKB - Q9FH36 (GAUTC_ARATH)
Phvul.011G212000	11: 53168273-53170970	MYBLIKE DNABINDING PROTEIN MYB	AT3G08500 (A. thaliana MYB83)	-3.33564	-0.726296	-1.55753	-2.31066	-2.61777	0.559869	-0.973263	-0.405431	-1.39301	-0.684251	No	No	PN	McCarthy et al. (2009), Zhong and Ye (2012), Zhang et al. (2018), TAIR database
Phvul.L007343	scaffold_15: 494840-497204	MULTICOPPER OXIDASE	AT2G29130 (A. thaliana LAC2), AT5G60020 (A. thaliana LAC17)	-1.38065	-0.128217	-0.0138371	-0.153818	0.028114	6.62037	1.87444	-0.791076	1.1273	0.564752	No	No	n.m	Berthet et al. (2011), Zhao et al. (2013), TAIR database
Phvul.L009043	scaffold_15: 594316-597185	TRANSCRIPTION FACTOR MYB46	AT5G12870 (A. thaliana MYB46)	-3.59768	-1.19096	-1.79486	-2.9933	-2.23941	2.97857	-2.7133	1.26269	-1.4593	0.306772	No	No	n.m	Zhong et al. (2007), McCarthy et al. (2009), Ko et al. (2009), Zhong and Ye (2012), Kim et al. (2013), Zhang et al. (2018), TAIR database

## Sheet: Dataset S5
Supplementary Dataset S5
				Dataset S5. Genes in common bean that are putatively involved in the phenylpropanoid biosynthesis pathway. Genes were identified based on gene descriptions available on Phytozome and the Plant Metabolic Network database, and according to the function of the orthologous genes in soybean and A. thaliana. Genes with selection signature according to Schmutz et al. (2014) and Bellucci et al. (2014) ar…
Gene	Ch	Gene St. (bp)	Gene End (bp)	Gene Description in common bean (Phytozome)	Enzymatic reaction in common bean (Plant Metabolic Network)	Enzimatic reaction inferred from Soybean orthologous (Plant Metabolic Network)	Enzymatic reaction inferred from Arabidopsis thaliana orthologous (Plant Metabolic Network)	Log2 fold-change										Domestication candidate gene (Andean pool); Schmutz et al. (2014)	Domestication candidate gene (Mesoamerican pool); Schmutz et al. (2014)	Putatively under selection (Mesoamerican pool); Bellucci et al. (2014)
								5 DAP					10 DAP
								Midas vs G12873	AD_Snap vs AD	AD vs AW	AD_Snap vs AW	MD vs MW	Midas vs G12873	AD_Snap vs AD	AD vs AW	AD_Snap vs AW	MD vs MW
Phvul.001G112400	Chr01	32062902	32064627	K13065 - shikimate O-hydroxycinnamoyltransferase (E2.3.1.133, HCT) (1 of 15)	shikimate O-hydroxycinnamoyltransferase	shikimate O-hydroxycinnamoyltransferase	NA	-0.262585	-0.594995	-0.163533	-0.758303	-0.76322	-0.197741	-2.89985	2.88852	-0.00249532	-0.0483563	No	No	n.m
Phvul.001G117900	Chr01	30132861	30137157	K09754 - coumaroylquinate(coumaroylshikimate) 3'-monooxygenase (CYP98A3, C3'H) (1 of 1)	NA	NA	p-coumaroyl shikimate/quinate 3'-hydroxylase	-1.56993	-0.121024	-1.09195	-1.21906	-1.53874	-0.517251	-0.997799	-0.50556	-1.5086	-1.13237	No	No	PS
Phvul.001G177700	Chr01	43479480	43482651	4.3.1.24 - Phenylalanine ammonia-lyase (1 of 6)	phenylalanine ammonia-lyase	phenylalanine/tyrosine ammonia-lyase	phenylalanine ammonia-lyase	-4.27725	-1.32212	-0.53873	-1.87293	-0.835804	-4.37476	-1.5417	-0.890555	-2.43712	-1.34884	No	YES	n.m
Phvul.001G177800	Chr01	43488528	43492176	4.3.1.24 - Phenylalanine ammonia-lyase (1 of 6)	phenylalanine ammonia-lyase	phenylalanine/tyrosine ammonia-lyase	phenylalanine ammonia-lyase	-2.1354	-0.732354	-0.485317	-1.22551	-0.879947	-2.36597	-0.837227	-1.15098	-1.99387	-1.5012	No	No	PN
Phvul.001G240700	Chr01	49351995	49353764	2.3.1.133 - Shikimate O-hydroxycinnamoyltransferase (1 of 24)	shikimate O-hydroxycinnamoyltransferase	shikimate O-hydroxycinnamoyltransferase	NA	-2.56803	-1.1755	1.90397	0.721808	1.52095	-1.02198	1.63968	0.110081	1.75748	2.54817	No	No	n.m
Phvul.001G240800	Chr01	49361483	49363807	PF02458 - Transferase family (Transferase) (1 of 94)	caffeoyl-CoA:shikimate O-(hydroxycinnamoyl)transferase	shikimate O-hydroxycinnamoyltransferase	NA	-2.22826	-0.118143	-1.64108	-1.78308	-0.170859	-4.62225	-1.5175	-0.61262	-2.13334	-0.630494	No	No	n.m
Phvul.002G017500	Chr02	1876796	1878560	K00588 - caffeoyl-CoA O-methyltransferase (E2.1.1.104) (1 of 6)	caffeoyl-CoA 3-O-methyltransferase	caffeoyl-CoA O-methyltransferase	NA	-3.61662	-2.43783	-0.155277	-2.60242	-0.597068	0.718987	0.355635	0.851498	1.20804	-0.130819	No	No	n.m
Phvul.002G025600	Chr02	2707641	2709317	2.3.1.99 - Quinate O-hydroxycinnamoyltransferase / Hydroxycinnamoyl coenzyme A-quinate transferase (1 of 4)	NA	shikimate O-hydroxycinnamoyltransferase	shikimate O-hydroxycinnamoyltransferase	1.26752	-0.580929	-0.962983	-1.56227	0.883312	NA	NA	-1.37748	-1.032	NA	No	No	PN
Phvul.002G035000	Chr02	3471693	3473951	PTHR24095:SF119 - ACYL-ACTIVATING ENZYME 1, PEROXISOMAL-RELATED (1 of 2)	4-coumarate--CoA ligase	4-coumarate-CoA ligase	NA	-0.220025	0.441187	-0.193353	0.240998	0.0192591	-0.153782	0.399187	-0.119367	0.27557	-0.480886	No	No	PN
Phvul.002G040100	Chr02	3815853	3819314	6.2.1.34 - Trans-feruloyl-CoA synthase / Trans-feruloyl-CoA synthetase (1 of 4)	4-coumarate--CoA ligase	4-coumarate-CoA ligase	4-coumarate-CoA ligase	-3.90993	-1.57115	-0.544633	-2.12534	-1.10939	-4.39939	-1.07039	-0.621246	-1.69447	-1.09538	No	No	PN
Phvul.002G111900	Chr02	23963339	23966814	K09755 - ferulate-5-hydroxylase (CYP84A, F5H) (1 of 3)	coniferyl aldehyde 5-hydroxylase	coniferyl aldehyde 5-hydroxylase	coniferyl aldehyde 5-hydroxylase	-0.33718	-1.13772	-0.247751	-1.39668	-2.79181	-4.73068	-3.79896	-1.81986	-5.6236	-4.43019	No	No	PS
Phvul.002G114300	Chr02	24474687	24474893	PTHR24095:SF176 - ACYL-ACTIVATING ENZYME 2-RELATED (1 of 2)	4-coumarate--CoA ligase	NA	NA	n.m	n.m	n.m	n.m	n.m	n.m	n.m	n.m	n.m	n.m	No	No	n.m
Phvul.002G114400	Chr02	24493541	24499071	6.2.1.1//6.2.1.2 - Acetate--CoA ligase / Acyl-activating enzyme // Butyrate--CoA ligase / Fatty acid thiokinase (medium chain) (1 of 3)	NA	4-coumarate-CoA ligase	NA	1.2641	0.282773	2.26641	2.52014	0.364943	3.26384	1.56035	-0.240229	1.31716	1.86235	No	No	n.m
Phvul.002G140100	Chr02	28627398	28630222	PTHR10366//PTHR10366:SF428 - NAD DEPENDENT EPIMERASE/DEHYDRATASE // SUBFAMILY NOT NAMED (1 of 1)	coumaroyl coenzyme A reductase	NA	cinnamoyl-CoA reductase	-1.62774	-0.532721	-0.492981	-1.03366	-0.486394	0.0170833	-0.00393719	-0.203509	-0.210659	-0.214147	No	No	PS
Phvul.002G144500	Chr02	29322271	29325140	PTHR11695:SF497 - CINNAMYL ALCOHOL DEHYDROGENASE 6-RELATED (1 of 3)	sinapyl alcohol dehydrogenase	NA	cinnamyl-alcohol dehydrogenase	0.0538331	-0.0522844	0.0522215	-0.00295271	0.0265767	-0.810324	0.156428	-0.605697	-0.452334	-0.0731585	No	No	PN
Phvul.002G144600	Chr02	29349496	29351303	PTHR11695:SF497 - CINNAMYL ALCOHOL DEHYDROGENASE 6-RELATED (1 of 3)	sinapyl alcohol dehydrogenase	NA	cinnamyl-alcohol dehydrogenase	-1.61809	NA	-0.695705	-0.516071	-0.358765	NA	-0.772223	1.57621	0.778409	0.147198	No	No	n.m
Phvul.002G144700	Chr02	29365686	29367829	PTHR11695//PTHR11695:SF588 - ALCOHOL DEHYDROGENASE RELATED // SUBFAMILY NOT NAMED (1 of 5)	NA	NA	cinnamyl-alcohol dehydrogenase	1.26752	-1.03235	-2.93342	-4.03005	-4.79561	3.2858	1.58327	-3.79791	-2.22453	0.229721	No	No	n.m
Phvul.002G144800	Chr02	29370972	29372661	PTHR11695//PTHR11695:SF588 - ALCOHOL DEHYDROGENASE RELATED // SUBFAMILY NOT NAMED (1 of 5)	NA	NA	cinnamyl-alcohol dehydrogenase	1.99467	0.731553	-1.7096	-0.991834	-1.77798	6.60636	2.76982	0.343096	3.11741	0.95998	No	No	PN
Phvul.002G263700	Chr02	43532992	43534968	PF00067 - Cytochrome P450 (p450) (1 of 273)	coniferyl aldehyde 5-hydroxylase	NA	NA	0.815479	0.223816	-0.176833	0.0409317	-0.26477	2.07119	0.438305	0.0647921	0.502468	-0.519305	No	No	PN
Phvul.002G263800	Chr02	43538648	43540658	1.14.13.109 - Abieta-7,13-dien-18-ol hydroxylase / CYP720B1 (1 of 6)	coniferyl aldehyde 5-hydroxylase	NA	NA	1.1462	-0.177214	-0.167352	-0.346498	-0.613888	2.73363	1.42686	-0.0876212	1.33218	-0.699917	No	No	n.m
Phvul.002G263900	Chr02	43543263	43545426	PF00067 - Cytochrome P450 (p450) (1 of 273)	coniferyl aldehyde 5-hydroxylase	NA	NA	-0.803551	-0.0659715	-1.39402	-1.47244	-0.132332	-0.575168	0.496831	-0.664383	-0.166719	-0.329202	No	No	n.m
Phvul.002G268500	Chr02	43926185	43929603	PTHR11695//PTHR11695:SF567 - ALCOHOL DEHYDROGENASE RELATED // SUBFAMILY NOT NAMED (1 of 1)	NA	NA	cinnamyl-alcohol dehydrogenase	1.49214	0.125888	0.235062	0.353962	-0.544671	2.47942	0.842496	-0.00588985	0.831934	0.590508	No	YES	PN
Phvul.002G305200	Chr02	47347438	47349371	PTHR10509//PTHR10509:SF29 - O-METHYLTRANSFERASE-RELATED // SUBFAMILY NOT NAMED (1 of 2)	caffeoyl-CoA 3-O-methyltransferase	caffeoyl-CoA 3-O-methyltransferase	caffeoyl-CoA O-methyltransferase	-4.48827	-0.41036	0.634253	0.215968	-1.35086	-2.58254	0.270164	-0.764341	-0.514671	-0.449638	No	No	PN
Phvul.002G315400	Chr02	48214447	48216937	KOG0156 - Cytochrome P450 CYP2 subfamily (1 of 118)	coniferyl aldehyde 5-hydroxylase	phenylpropanoid biosynthesis	NA	0.346657	-0.622658	0.219245	-0.422268	0.661522	-0.0495553	-0.0754476	0.446247	0.371161	0.766352	No	YES	PN
Phvul.003G029500	Chr03	2943243	2953334	PTHR11695//PTHR11695:SF588 - ALCOHOL DEHYDROGENASE RELATED // SUBFAMILY NOT NAMED (1 of 5)	NA	NA	cinnamyl-alcohol dehydrogenase	3.82284	0.510917	2.46088	2.94184	-0.256757	5.03882	1.82381	0.808505	2.63875	-0.844412	No	No	n.m
Phvul.003G047900	Chr03	5911749	5913554	K00588 - caffeoyl-CoA O-methyltransferase (E2.1.1.104) (1 of 6)	caffeoyl-CoA 3-O-methyltransferase	caffeoyl-CoA O-methyltransferase	caffeoyl-CoA O-methyltransferase	-1.43183	-0.165815	-1.01163	-1.18378	-2.07282	-1.83338	-1.75749	-1.17295	-2.93671	-2.33678	No	No	PS
Phvul.003G050600	Chr03	6334346	6338209	PTHR31642:SF22 - PROTEIN ECERIFERUM 26-RELATED (1 of 1)	hydroxycinnamoyl CoA quinate transferase	phenyilpropanoid byiosinthetis	shikimate O-hydroxycinnamoyltransferase	1.00489	-0.59173	-0.190428	-0.78723	0.271218	1.40462	0.657015	-0.015855	0.640116	0.0718086	No	No	PN
Phvul.003G146900	Chr03	35694121	35699156	6.2.1.34 - Trans-feruloyl-CoA synthase / Trans-feruloyl-CoA synthetase (1 of 4)	4-coumarate--CoA ligase	4-coumarate-CoA ligase	4-coumarate coenzyme A ligase	-2.78994	-0.350966	-0.0127228	-0.34763	-1.73292	-0.167484	1.32783	-0.54392	0.759297	0.448013	No	No	PN
Phvul.003G147000	Chr03	35707899	35712624	6.2.1.34 - Trans-feruloyl-CoA synthase / Trans-feruloyl-CoA synthetase (1 of 4)	4-coumarate--CoA ligase	4-coumarate-CoA ligase	4-coumarate coenzyme A ligase	-1.26916	-0.383081	-0.558652	-0.946922	-1.49446	-1.2667	-1.11718	-0.63126	-1.75521	-1.67494	No	No	PN
Phvul.003G242200	Chr03	47724554	47725879	PTHR31896:SF12 - ANTHRANILATE N-HYDROXYCINNAMOYL/BENZOYLTRANSFERASE-LIKE PROTEIN-RELATED (1 of 1)	shikimate O-hydroxycinnamoyltransferase	shikimate O-hydroxycinnamoyltransferase	shikimate O-hydroxycinnamoyltransferase	n.m	n.m	n.m	n.m	n.m	n.m	n.m	n.m	n.m	n.m	No	No	n.m
Phvul.003G242350	Chr03	47738129	47739559	K00588 - caffeoyl-CoA O-methyltransferase (E2.1.1.104) (1 of 6)	NA	caffeoyl-CoA O-methyltransferase	NA	-0.960362	-0.0253896	-0.10817	-0.140701	0.478673	0.901781	-0.0512005	0.719758	0.664183	1.28694	No	No	PN
Phvul.003G242401	Chr03	47743123	47744588	2.1.1.104 - Caffeoyl-CoA O-methyltransferase / Trans-caffeoyl-CoA 3-O-methyltransferase (1 of 7)	caffeoyl-CoA 3-O-methyltransferase	caffeoyl-CoA O-methyltransferase	NA	-0.874322	-0.177576	-0.593509	-0.777326	-0.781309	-0.0216684	-0.159738	0.468067	0.303368	-0.309432	No	No	n.m
Phvul.003G259100	Chr03	49876392	49879385	K09755 - ferulate-5-hydroxylase (CYP84A, F5H) (1 of 3)	coniferyl aldehyde 5-hydroxylase	coniferyl aldehyde 5-hydroxylase	coniferyl aldehyde 5-hydroxylase	n.m	n.m	n.m	n.m	n.m	n.m	n.m	n.m	n.m	n.m	No	No	n.m
Phvul.003G259200	Chr03	49889387	49892429	K09755 - ferulate-5-hydroxylase (CYP84A, F5H) (1 of 3)	coniferyl aldehyde 5-hydroxylase	coniferyl aldehyde 5-hydroxylase	coniferyl aldehyde 5-hydroxylase	-1.72352	-0.287921	-1.45063	-1.74906	-1.00666	0.536184	-1.0178	0.385967	-0.63659	-2.08191	No	No	n.m
Phvul.003G268800	Chr03	50660668	50663983	PTHR24095:SF176 - ACYL-ACTIVATING ENZYME 2-RELATED (1 of 2)	4-coumarate--CoA ligase	4-coumarate-CoA ligase	4-coumarate-CoA ligase	-0.501904	0.407927	-0.189393	0.209685	-0.248752	0.190845	0.127538	0.0583307	0.181893	-0.272855	No	No	PN
Phvul.003G287400	Chr03	52486067	52487996	PTHR11695//PTHR11695:SF588 - ALCOHOL DEHYDROGENASE RELATED // SUBFAMILY NOT NAMED (1 of 5)	NA	NA	cinnamyl-alcohol dehydrogenase	-2.14059	-0.487412	-0.388985	-0.886117	-1.73767	-4.08184	-0.925259	1.21908	0.284241	-2.10205	No	No	n.m
Phvul.003G287500	Chr03	52493574	52495866	PTHR11695:SF497 - CINNAMYL ALCOHOL DEHYDROGENASE 6-RELATED (1 of 3)	NA	NA	cinnamyl-alcohol dehydrogenase	-0.0512745	-0.340017	1.30133	0.95209	0.286966	-4.20565	-1.77031	-0.586248	-2.35818	-0.0699688	No	No	PN
Phvul.004G111300	Chr04	38622379	38625456	PTHR31896:SF4 - BAHD ACYLTRANSFERASE DCR (1 of 1)	caffeoyl-CoA:shikimate O-(hydroxycinnamoyl)transferase	shikimate O-hydroxycinnamoyltransferase	shikimate O-hydroxycinnamoyltransferase	-0.88371	-0.358411	-0.370691	-0.734012	-0.732449	0.894364	0.313542	0.0872023	0.401495	0.523201	No	No	PN
Phvul.004G159300	Chr04	46348261	46352994	1.1.1.314 - Germacrene A alcohol dehydrogenase	NA	phenylpropanoid biosynthesis	NA	-4.63359	0.0142202	0.862024	0.874378	-1.29269	0.304609	-1.34246	3.34012	2.00604	0.90329	No	No	n.m
Phvul.004G159500	Chr04	46359615	46361846	1.1.1.314 - Germacrene A alcohol dehydrogenase (1 of 2)	NA	phenylpropanoid biosynthesis	NA	-3.68502	0.432745	0.113287	0.541213	-2.18752	2.2693	1.29884	1.91435	3.21382	-0.225584	No	No	PN
Phvul.004G159600	Chr04	46371607	46374518	1.14.13.121 - Premnaspirodiene oxygenase / Hyoscymus muticus premnaspirodiene oxygenase (1 of 13)	NA	phenylpropanoid biosynthesis	NA	-1.61003	1.06785	1.38474	2.40422	-0.165781	-5.20708	-3.35591	2.49724	-0.862271	0.442169	No	No	n.m
Phvul.004G159700	Chr04	46379041	46379757	PF00067 - Cytochrome P450 (p450) (1 of 273)	coniferyl aldehyde 5-hydroxylase	phenylpropanoid biosynthesis	NA	n.m	n.m	n.m	n.m	n.m	n.m	n.m	n.m	n.m	n.m	No	No	n.m
Phvul.004G159800	Chr04	46385695	46388249	KOG0156 - Cytochrome P450 CYP2 subfamily (1 of 118)	coniferyl aldehyde 5-hydroxylase	phenylpropanoid biosynthesis	NA	-7.61633	-0.775205	-0.0545105	-0.83667	0.40448	-4.78954	-19.712	4.75761	-2.05422	0.774645	No	No	n.m
Phvul.004G159900	Chr04	46395056	46398552	1.14.13.121 - Premnaspirodiene oxygenase / Hyoscymus muticus premnaspirodiene oxygenase (1 of 13)	NA	phenylpropanoid biosynthesis	NA	2.07985	-0.072751	1.673	1.5943	0.507372	6.22305	0.916415	0.81828	1.72706	1.13074	No	No	PN
Phvul.004G172600	Chr04	47542008	47544873	PTHR10509//PTHR10509:SF29 - O-METHYLTRANSFERASE-RELATED	NA	caffeoyl-CoA 3-O-methyltransferase	caffeoyl-CoA O-methyltransferase	1.5487	-0.226743	0.570715	0.34409	-0.110861	0.218653	-0.605341	1.9874	1.38172	-0.788633	No	No	PN
Phvul.005G037900	Chr05	3709008	3710555	PF02458 - Transferase family (Transferase) (1 of 94)	NA	shikimate O-hydroxycinnamoyltransferase	shikimate O-hydroxycinnamoyltransferase	2.05632	0.373205	0.186507	0.555451	0.603783	-2.94139	-0.589727	-2.24144	-2.83499	0.109204	No	No	n.m
Phvul.005G051900	Chr05	6678510	6681927	PROTEIN COMT-1	caffeoyl-CoA 3-O-methyltransferase	caffeoyl-CoA O-methyltransferase	caffeoyl-CoA O-methyltransferase	0.746981	0.203349	0.371095	0.56617	0.443242	-0.353739	-0.00391096	-0.256204	-0.257708	0.304563	No	YES	PN
Phvul.005G097900	Chr05	30391397	30397599	K13065 - shikimate O-hydroxycinnamoyltransferase (E2.3.1.133, HCT) (1 of 15)	shikimate O-hydroxycinnamoyltransferase	shikimate O-hydroxycinnamoyltransferase	shikimate O-hydroxycinnamoyltransferase	-1.87624	-0.718	-0.334536	-1.07125	0.232017	3.55891	-1.94683	0.990192	-0.960727	0.38704	No	No	n.m
Phvul.005G097950	Chr05	30485545	30487067	2.3.1.99 - Quinate O-hydroxycinnamoyltransferase / Hydroxycinnamoyl coenzyme A-quinate transferase (1 of 4)	NA	shikimate O-hydroxycinnamoyltransferase	shikimate O-hydroxycinnamoyltransferase	-0.871212	-2.05497	0.302864	-1.75412	-0.778682	0.778818	-4.11142	0.346874	-3.76689	0.197931	No	No	n.m
Phvul.005G098000	Chr05	30519404	30519664	K13065 - shikimate O-hydroxycinnamoyltransferase (E2.3.1.133, HCT) (1 of 15)	shikimate O-hydroxycinnamoyltransferase	NA	NA	n.m	n.m	n.m	n.m	n.m	n.m	n.m	n.m	n.m	n.m	No	No	n.m
Phvul.005G098300	Chr05	30855775	30857114	K13065 - shikimate O-hydroxycinnamoyltransferase (E2.3.1.133, HCT) (1 of 15)	shikimate O-hydroxycinnamoyltransferase	shikimate O-hydroxycinnamoyltransferase	shikimate O-hydroxycinnamoyltransferase	n.m	n.m	n.m	n.m	n.m	n.m	n.m	n.m	n.m	n.m	No	No	n.m
Phvul.005G098400	Chr05	30964471	30965212	K13065 - shikimate O-hydroxycinnamoyltransferase (E2.3.1.133, HCT) (1 of 15)	NA	shikimate O-hydroxycinnamoyltransferase	shikimate O-hydroxycinnamoyltransferase	n.m	n.m	n.m	n.m	n.m	n.m	n.m	n.m	n.m	n.m	No	No	n.m
Phvul.005G098666	Chr05	30985633	30987453	2.3.1.99 - Quinate O-hydroxycinnamoyltransferase / Hydroxycinnamoyl coenzyme A-quinate transferase (1 of 4)	shikimate O-hydroxycinnamoyltransferase	shikimate O-hydroxycinnamoyltransferase	shikimate O-hydroxycinnamoyltransferase	-0.0705921	-0.0115223	-0.390538	-0.401993	0.704305	2.4415	-0.0890974	-0.170039	-0.252352	2.9487	No	No	n.m
Phvul.005G098800	Chr05	31057293	31058796	PTHR31642:SF11 - SHIKIMATE O-HYDROXYCINNAMOYLTRANSFERASE (1 of 11)	shikimate O-hydroxycinnamoyltransferase	shikimate O-hydroxycinnamoyltransferase	shikimate O-hydroxycinnamoyltransferase	-1.6113	-4.54468	0.765526	-3.79174	-2.20759	3.24156	-5.80271	1.92729	-3.8693	-0.826284	No	No	PN
Phvul.005G098900	Chr05	31173640	31174893	K13065 - shikimate O-hydroxycinnamoyltransferase (E2.3.1.133, HCT) (1 of 15)	shikimate O-hydroxycinnamoyltransferase	shikimate O-hydroxycinnamoyltransferase	shikimate O-hydroxycinnamoyltransferase	1.41436	4.0869	-0.605796	3.47317	-1.35752	3.53019	0.948395	1.23235	2.18003	0.983828	No	No	n.m
Phvul.005G131400	Chr05	37003428	37007556	PTHR24096:SF236 - PROTEIN ACS-9 (1 of 1)	NA	4-coumarate-CoA ligase	NA	0.696014	0.967269	-0.283628	0.676668	-0.113484	1.36918	0.498534	0.306178	0.799129	-0.210415	No	No	PN
Phvul.005G182100	Chr05	40674785	40677674	PTHR10366//PTHR10366:SF467 - NAD DEPENDENT EPIMERASE/DEHYDRATASE // SUBFAMILY NOT NAMED (1 of 1)	NA	NA	cinnamoyl-CoA reductase	-1.43993	-0.0712566	-0.807576	-0.88754	-0.384765	-1.21151	-0.931377	-1.08219	-2.01835	-1.2921	YES	No	PN
Phvul.005G183200	Chr05	40737013	40740091	K13065 - shikimate O-hydroxycinnamoyltransferase (E2.3.1.133, HCT) (1 of 15)	shikimate O-hydroxycinnamoyltransferase	shikimate O-hydroxycinnamoyltransferase	shikimate O-hydroxycinnamoyltransferase	-2.57724	-0.682761	-1.32155	-2.00921	-1.6184	0.956298	-0.343741	-0.350813	-0.699903	0.121636	No	No	PN
Phvul.005G184500	Chr05	40798841	40801104	6.2.1.34 - Trans-feruloyl-CoA synthase / Trans-feruloyl-CoA synthetase (1 of 4)	4-coumarate--CoA ligase	4-coumarate-CoA ligase	4-coumarate coenzyme A ligase	-1.7865	-0.693703	-0.686884	-1.38665	-0.962522	-1.2189	-1.32017	-1.21873	-2.54383	-1.59894	No	No	PN
Phvul.006G024700	Chr06	9556936	9561110	K13065 - shikimate O-hydroxycinnamoyltransferase (E2.3.1.133, HCT) (1 of 15)	shikimate O-hydroxycinnamoyltransferase	shikimate O-hydroxycinnamoyltransferase	NA	-1.29208	-0.0336347	0.136308	0.0963542	-0.582336	3.31527	0.573418	0.68807	1.25667	2.14938	No	No	PN
Phvul.006G036600	Chr06	14317329	14318669	K13065 - shikimate O-hydroxycinnamoyltransferase (E2.3.1.133, HCT) (1 of 15)	shikimate O-hydroxycinnamoyltransferase	shikimate O-hydroxycinnamoyltransferase	NA	n.m	n.m	n.m	n.m	n.m	n.m	n.m	n.m	n.m	n.m	No	No	n.m
Phvul.006G036800	Chr06	14294605	14296000	PTHR31642:SF57 - SPERMIDINE HYDROXYCINNAMOYL TRANSFERASE (1 of 9)	shikimate O-hydroxycinnamoyltransferase	shikimate O-hydroxycinnamoyltransferase	NA	-3.91373	-1.95027	-2.63066	-4.59727	-5.81925	NA	-20.87	6.00539	-1.032	-4.90125	No	No	n.m
Phvul.006G037000	Chr06	14152167	14153750	K13065 - shikimate O-hydroxycinnamoyltransferase (E2.3.1.133, HCT) (1 of 15)	shikimate O-hydroxycinnamoyltransferase	shikimate O-hydroxycinnamoyltransferase	NA	3.85291	1.65361	-0.40962	1.23913	-0.836789	1.965	1.33483	0.0465189	1.38219	-0.581158	No	No	PN
Phvul.006G079700	Chr06	19165727	19168571	1.14.13.11 - Trans-cinnamate 4-monooxygenase / Cinnamic acid 4-monooxygenase (1 of 3)	cinnamate 4-hydroxylase	trans-cinnamate 4-monooxygenase	cinnamate 4-hydroxylase	-0.996218	0.441191	0.0756832	0.503944	0.129779	-1.74284	-1.06349	-1.31018	-2.40058	-1.52922	No	No	n.m
Phvul.006G086100	Chr06	19784748	19787292	PF00501//PF13193 - AMP-binding enzyme (AMP-binding) // AMP-binding enzyme C-terminal domain (AMP-binding_C) (1 of 29)	4-coumarate--CoA ligase	4-coumarate-CoA ligase	NA	0.195642	0.119796	0.234103	0.34834	-0.798342	0.47862	1.29793	-0.564427	0.728399	-0.230401	No	No	PN
Phvul.006G101000	Chr06	21116348	21118011	PF02458 - Transferase family (Transferase) (1 of 94)	caffeoyl-CoA:shikimate O-(hydroxycinnamoyl)transferase	Phenylpropanoid byiosinthetis	NA	-5.60968	-0.524166	-1.64548	-2.17672	-2.15231	0.0419302	-0.46113	0.635071	0.174953	0.893449	No	No	PN
Phvul.006G200600	Chr06	29741200	29744418	1.1.1.183 - Geraniol dehydrogenase (NADP(+))	NA	NA	sinapyl/coumaryl alcohol dehydrogenase	-1.56773	-0.286154	-0.727242	-1.02442	1.21244	-0.854041	-0.188064	-0.746376	-0.940325	0.742551	No	No	PN
Phvul.007G026000	Chr07	1939776	1942062	1.14.13.11 - Trans-cinnamate 4-monooxygenase / Cinnamic acid 4-monooxygenase (1 of 3)	cinnamate 4-hydroxylase	trans-cinnamate 4-monooxygenase	NA	-0.709579	-1.06522	-0.332324	-1.39369	-1.07907	-3.67752	-2.85851	-0.625798	-3.49098	-2.72639	No	No	n.m
Phvul.007G039800	Chr07	3273204	3275233	PTHR11695:SF574 - CINNAMYL ALCOHOL DEHYDROGENASE 4-RELATED (1 of 1)	NA	NA	sinapyl/coniferyl/coumaryl alcohol dehydrogenase	-1.77416	-0.263498	-1.06672	-1.33742	-1.70296	-0.494296	-1.37399	-0.0561039	-1.4367	-0.997404	No	No	PN
Phvul.007G096100	Chr07	10245321	10248707	4.3.1.24 - Phenylalanine ammonia-lyase (1 of 6)	phenylalanine ammonia-lyase	phenylalanine/tyrosine ammonia-lyase	phenylalanine ammonia-lyase	2.23783	1.43738	-1.19763	0.285557	-0.89972	NA	-0.990776	0.455622	-0.522821	-1.78086	No	No	n.m
Phvul.007G096300	Chr07	10316217	10320260	4.3.1.24 - Phenylalanine ammonia-lyase (1 of 6)	phenylalanine ammonia-lyase	phenylalanine/tyrosine ammonia-lyase	phenylalanine ammonia-lyase	-2.31726	0.104416	-0.210088	-0.11569	-0.920531	0.0542517	0.392538	-0.591045	-0.200157	-0.453785	No	No	PN
Phvul.007G150500	Chr07	25074444	25078656	4.3.1.24 - Phenylalanine ammonia-lyase (1 of 6)	phenylalanine ammonia-lyase	phenylalanine/tyrosine ammonia-lyase	phenylalanine ammonia-lyase	-1.29611	-0.191636	-0.362537	-0.559515	-0.965927	-1.8818	-1.24548	-1.16158	-2.41164	-1.43459	No	YES	PN
Phvul.008G130300	Chr08	21139521	21141674	K15400 - omega-hydroxypalmitate O-feruloyl transferase (HHT1) (1 of 4)	shikimate O-hydroxycinnamoyltransferase	NA	NA	n.m	n.m	n.m	n.m	n.m	n.m	n.m	n.m	n.m	n.m	No	YES	n.m
Phvul.008G182300	Chr08	51465337	51467920	PTHR31642:SF12 - PROTEIN ECERIFERUM 1 (1 of 1)	NA	shikimate O-hydroxycinnamoyltransferase	NA	-3.91474	0.401633	-1.84608	-1.4517	-2.28771	1.91402	0.227957	0.789987	1.01307	0.367006	No	No	PN
Phvul.008G226200	Chr08	57601980	57603434	2.3.1.133 - Shikimate O-hydroxycinnamoyltransferase (1 of 24)	shikimate O-hydroxycinnamoyltransferase	shikimate O-hydroxycinnamoyltransferase	shikimate O-hydroxycinnamoyltransferase	n.m	n.m	n.m	n.m	n.m	n.m	n.m	n.m	n.m	n.m	YES	No	PN
Phvul.008G242600	Chr08	59115365	59117446	PTHR24095:SF177 - ACYL-ACTIVATING ENZYME 5, PEROXISOMAL-RELATED (1 of 2)	4-coumarate--CoA ligase	4-coumarate-CoA ligase	4-coumarate-CoA ligase	-0.887147	-0.248962	-0.727297	-0.983806	-0.191021	-0.786223	-1.03192	-0.0444556	-1.07673	-0.64611	No	No	PN
Phvul.008G242700	Chr08	59124779	59127081	PTHR24095:SF177 - ACYL-ACTIVATING ENZYME 5, PEROXISOMAL-RELATED (1 of 2)	4-coumarate--CoA ligase	4-coumarate-CoA ligase	4-coumarate-CoA ligase	1.5349	-0.515835	0.0903735	-0.433328	-0.0334826	2.12423	0.404993	-0.126426	0.279207	3.6135	No	No	n.m
Phvul.008G247400	Chr08	59650321	59653892	1.14.13.11 - Trans-cinnamate 4-monooxygenase / Cinnamic acid 4-monooxygenase (1 of 3)	cinnamate 4-hydroxylase	trans-cinnamate 4-monooxygenase	cinnamate 4-hydroxylase	-2.37679	-0.592307	-0.342906	-0.941866	-0.745556	-2.7246	-1.19307	-0.775396	-1.97197	-0.980621	No	No	PN
Phvul.008G289500	Chr08	62786474	62789253	4.3.1.24 - Phenylalanine ammonia-lyase (1 of 6)	phenylalanine ammonia-lyase	phenylalanine/tyrosine ammonia-lyase	phenylalanine ammonia-lyase	-2.55132	-1.0991	0.0347488	-1.08658	0.330294	-2.30816	-1.29764	0.147085	-1.15788	-0.092933	No	No	PN
Phvul.009G044400	Chr09	8849273	8850994	K05279 - flavonol 3-O-methyltransferase (E2.1.1.76) (1 of 1)	NA	NA	5-hydroxy coniferaldehyde o-methyltransferase	-1.82832	-0.598418	-1.00458	-1.61031	-1.30686	-0.375325	-1.3239	-0.500684	-1.82976	-0.684916	No	YES	PN
Phvul.009G066101	Chr09	11643122	11644539	PF02458 - Transferase family (Transferase) (1 of 94)	NA	shikimate O-hydroxycinnamoyltransferase	shikimate O-hydroxycinnamoyltransferase	3.74149	-2.49303	3.10094	0.565772	-6.42433	1.24942	-0.854596	-0.172577	-1.01398	-0.173397	No	No	n.m
Phvul.009G066200	Chr09	11659883	11662139	2.3.1.133 - Shikimate O-hydroxycinnamoyltransferase (1 of 24)	shikimate O-hydroxycinnamoyltransferase	shikimate O-hydroxycinnamoyltransferase	shikimate O-hydroxycinnamoyltransferase	-3.65113	-2.8774	0.51594	-2.38723	-1.62363	-1.29752	-2.62661	3.24005	0.631135	-2.89457	No	No	PN
Phvul.009G066300	Chr09	11664578	11666108	PF02458 - Transferase family (Transferase) (1 of 94)	NA	shikimate O-hydroxycinnamoyltransferase	shikimate O-hydroxycinnamoyltransferase	1.39465	-0.716215	-0.0920845	-0.79588	-1.17119	2.2638	-2.92955	5.40243	2.48442	-0.00225262	No	No	n.m
Phvul.009G066400	Chr09	11676837	11677784	2.3.1.133 - Shikimate O-hydroxycinnamoyltransferase (1 of 24)	shikimate O-hydroxycinnamoyltransferase	shikimate O-hydroxycinnamoyltransferase	shikimate O-hydroxycinnamoyltransferase	n.m	n.m	n.m	n.m	n.m	n.m	n.m	n.m	n.m	n.m	No	No	n.m
Phvul.009G066600	Chr09	11707030	11708569	2.3.1.133 - Shikimate O-hydroxycinnamoyltransferase (1 of 24)	shikimate O-hydroxycinnamoyltransferase	shikimate O-hydroxycinnamoyltransferase	shikimate O-hydroxycinnamoyltransferase	0.694805	0.279722	-0.147238	0.122353	1.6853	-1.28867	-1.04448	0.116019	-0.909149	1.33864	No	No	n.m
Phvul.009G066650	Chr09	11711670	11727330	2.3.1.133 - Shikimate O-hydroxycinnamoyltransferase (1 of 24)	NA	shikimate O-hydroxycinnamoyltransferase	shikimate O-hydroxycinnamoyltransferase	0.529234	-0.206804	0.406149	0.194141	0.67702	-1.78281	-2.01131	0.45676	-1.54159	0.410408	No	No	n.m
Phvul.009G066700	Chr09	11726693	11728166	2.3.1.133 - Shikimate O-hydroxycinnamoyltransferase (1 of 24)	shikimate O-hydroxycinnamoyltransferase	shikimate O-hydroxycinnamoyltransferase	shikimate O-hydroxycinnamoyltransferase	-0.687395	-0.126487	-0.316193	-0.449822	0.155392	-3.15515	-1.15114	-0.420337	-1.57681	-0.382594	No	No	PN
Phvul.009G066800	Chr09	11731124	11732515	PF02458 - Transferase family (Transferase) (1 of 94)	NA	shikimate O-hydroxycinnamoyltransferase	shikimate O-hydroxycinnamoyltransferase	n.m	n.m	n.m	n.m	n.m	n.m	n.m	n.m	n.m	n.m	No	No	n.m
Phvul.009G066900	Chr09	11741306	11743011	PF02458 - Transferase family (Transferase) (1 of 94)	NA	shikimate O-hydroxycinnamoyltransferase	shikimate O-hydroxycinnamoyltransferase	NA	-0.294315	-2.02116	-2.32247	0.830545	-1.62786	-0.229796	-2.14026	-2.37271	0.261272	No	No	n.m
Phvul.009G066920	Chr09	11765843	11767228	PF02458 - Transferase family (Transferase) (1 of 94)	NA	shikimate O-hydroxycinnamoyltransferase	shikimate O-hydroxycinnamoyltransferase	n.m	n.m	n.m	n.m	n.m	n.m	n.m	n.m	n.m	n.m	No	No	n.m
Phvul.009G258600	Chr09	37839373	37845128	2.1.1.111 - Anthranilate N-methyltransferase (1 of 2)	NA	NA	5-hydroxy coniferaldehyde o-methyltransferase	2.19922	1.88317	-1.1766	0.718971	2.16856	1.29725	0.731987	-2.95065	-2.21678	-0.761491	No	No	PN
Phvul.009G258700	Chr09	37860044	37863222	2.1.1.68 - Caffeate O-methyltransferase (1 of 10)	NA	NA	5-hydroxy coniferaldehyde o-methyltransferase	-7.55995	-3.35369	-0.108352	-3.43186	-1.37603	-6.74058	-2.39195	1.51019	-0.882667	-1.38904	No	No	n.m
Phvul.009G258800	Chr09	37875771	37877569	2.1.1.68 - Caffeate O-methyltransferase (1 of 10)	NA	NA	5-hydroxy coniferaldehyde o-methyltransferase	-6.85303	-3.55741	-0.858145	-4.42724	-0.599861	-4.76717	-1.18601	-1.22287	-2.40684	-0.282063	No	No	n.m
Phvul.009G258900	Chr09	37886611	37888549	2.1.1.68 - Caffeate O-methyltransferase (1 of 10)	NA	NA	5-hydroxy coniferaldehyde o-methyltransferase	1.94164	-0.684711	0.705563	0.0165377	1.18799	3.27011	0.221509	0.00100529	0.216449	0.785837	No	No	PN
Phvul.009G259000	Chr09	37900082	37903087	2.1.1.68 - Caffeate O-methyltransferase (1 of 10)	NA	NA	5-hydroxy coniferaldehyde o-methyltransferase	-1.50167	0.924596	-0.520479	0.402327	-0.0782021	0.0726227	-0.281518	3.34904	3.05364	0.28887	No	No	n.m
Phvul.009G259100	Chr09	37905602	37907795	2.1.1.68 - Caffeate O-methyltransferase (1 of 10)	NA	NA	5-hydroxy coniferaldehyde o-methyltransferase	1.05321	0.375124	1.88531	2.25418	1.01884	1.96044	2.58549	0.437385	3.01796	1.53611	No	No	n.m
Phvul.009G259200	Chr09	37912482	37914486	2.1.1.68 - Caffeate O-methyltransferase (1 of 10)	NA	NA	5-hydroxy coniferaldehyde o-methyltransferase	3.47261	2.04198	-3.93396	-1.90121	-1.94221	3.08106	0.906224	-2.27706	-1.37415	-0.0226163	No	No	n.m
Phvul.009G259250	Chr09	37917721	37921110	2.1.1.68 - Caffeate O-methyltransferase (1 of 10)	NA	NA	5-hydroxy coniferaldehyde o-methyltransferase	-4.63872	3.23624	-4.51228	-1.3129	-2.11823	1.48803	4.11947	-2.91425	1.20852	-1.21746	No	No	n.m
Phvul.009G259300	Chr09	37927797	37930065	2.1.1.68 - Caffeate O-methyltransferase (1 of 10)	NA	NA	5-hydroxy coniferaldehyde o-methyltransferase	-0.521502	5.81343	-5.15615	0.652823	-0.848427	1.08305	3.46744	-1.93943	1.52058	0.120783	No	No	PN
Phvul.009G259500	Chr09	37948247	37951335	2.1.1.68 - Caffeate O-methyltransferase (1 of 10)	NA	NA	5-hydroxy coniferaldehyde o-methyltransferase	-1.59933	0.016927	0.435077	0.44224	-0.174373	0.31777	0.886935	-0.0206799	0.859954	0.83059	No	No	n.m
Phvul.010G005200	Chr10	772450	773865	2.3.1.133 - Shikimate O-hydroxycinnamoyltransferase (1 of 24)	shikimate O-hydroxycinnamoyltransferase	shikimate O-hydroxycinnamoyltransferase	shikimate O-hydroxycinnamoyltransferase	n.m	n.m	n.m	n.m	n.m	n.m	n.m	n.m	n.m	n.m	No	No	PN
Phvul.010G120200	Chr10	40065384	40067602	2.1.1.111 - Anthranilate N-methyltransferase (1 of 2)	NA	NA	5-hydroxy coniferaldehyde o-methyltransferase	-0.187651	0.18658	-1.03539	-0.854108	1.04268	NA	-1.30354	1.07192	-0.239943	-1.30829	No	No	n.m
Phvul.010G159000	Chr10	43800611	43804584	PTHR10366:SF461 - CINNAMOYL-COA:NADP OXIDOREDUCTASE-LIKE 1-RELATED (1 of 1)	NA	NA	cinnamoyl-CoA reductase	1.07566	0.178683	0.0858368	0.257744	0.0303788	1.73539	0.307022	0.125117	0.431088	0.740347	No	No	PN
Phvul.010G160700	Chr10	43919110	43921184	PTHR10366//PTHR10366:SF404 - NAD DEPENDENT EPIMERASE/DEHYDRATASE // SUBFAMILY NOT NAMED (1 of 1)	NA	NA	cinnamoyl-CoA reductase	-1.544	-0.921292	0.275823	-0.64072	-0.150227	0.223853	0.0385232	-0.285374	-0.246755	-1.00031	No	No	n.m
Phvul.010G162700	Chr10	44037722	44040762	K13065 - shikimate O-hydroxycinnamoyltransferase (E2.3.1.133, HCT) (1 of 15)	shikimate O-hydroxycinnamoyltransferase	shikimate O-hydroxycinnamoyltransferase	shikimate O-hydroxycinnamoyltransferase	-3.12665	-0.0875858	-1.72367	-1.81207	-2.26515	-0.997857	-1.39652	-0.539971	-1.93988	-2.04327	No	No	PN
Phvul.011G020200	Chr11	1580719	1583582	PTHR24096:SF169 - 4-COUMARATE--COA LIGASE 3 (1 of 2)	4-coumarate--CoA ligase	4-coumarate-CoA ligase	NA	-3.33106	-3.01826	-1.01908	-4.03714	-1.18142	-5.04452	-2.33287	0.512501	-1.82356	-3.25208	No	No	n.m
Phvul.011G084300	Chr11	7984336	7987751	K01904 - 4-coumarate--CoA ligase (4CL) (1 of 9)	NA	4-coumarate-CoA ligase	NA	0.521755	0.0113916	-0.29762	-0.296921	-0.243971	-0.0484699	-1.41087	1.46342	0.0589018	-0.491794	No	No	PN
Phvul.L001687	scaffold_770	10438	11493	PTHR31642:SF57 - SPERMIDINE HYDROXYCINNAMOYL TRANSFERASE (1 of 9)	NA	shikimate O-hydroxycinnamoyltransferase	NA	3.23926	0.447262	-0.424035	0.0160384	-0.839658	4.87842	1.48602	-0.211209	1.29157	0.516218	No	No	n.m
Phvul.L001746	scaffold_17	19286	28856	2.1.1.267 - Flavonoid 3',5'-methyltransferase (1 of 1)	NA	caffeoyl-CoA O-methyltransferase	caffeoyl-CoA O-methyltransferase	4.39908	-0.207475	0.78009	0.549899	-1.5677	3.68597	0.681574	0.779271	1.46159	-1.15225	YES	No	n.m
